# Supplementary material for: Implementing daily chlorhexidine gluconate treatment for the prevention of healthcare-associated infections in non-intensive care settings: A multiple case analysis
Source: PLoS One. 2020 Apr 24;15(4):e0232062. doi: 10.1371/journal.pone.0232062 (PMC7182260; doi:10.1371/journal.pone.0232062)
Supplement: S1 Data — (XLSX) [file pone.0232062.s003.xlsx]

## Sheet: CaseA
Record ID	Sticker No.	Observer Initials	Day of Week	Pt Age Known?	Admit_Days	Pt Age	Estimate Age	Sex	First_Bath	Phys_order	Date_Time Begin Supplies	Who_Doing_Bath	Nurse Name	Helper	Helper Time Start	Helper Time End	Helper Duration	Bath_Type	a. Basin or Ziploc Bag	b. Washcloths	c. CHG soap	d. CHG compatible lotion (Medline/AloeVesta)	Hand hygiene performed	Don clean gloves	Perso2al protective equipme2t(gow2)	Personal protective equipment(gown)	a. Explain rationale & process to patient	b. Explain to any caregivers rationale & process	c. Use patient instruction card	Date_Time Begin Bath	a. Wet washcloths	b. Wash patient's face with non-CHG soap and water	c. Use 1 washcloth to wash each body part	d. Apply 2 pumps of CHG to each washcloth	e. Use different clean wet washcloth to rinse CHG off body part	f. Use non-CHG soap & water on genital area/perineum	g. Rinse genital area/perineum with clean wet washcloths	h. Avoid CHG soap on drains, lines, and/or dressings	i. Towel dry skin	j. apply Medline or AloeVesta lotion	K. Complete bathing wtih no skin below jaw line missed	Face-Done by patient?	Face-Done by patient?	Face	Left arm	Right arm	Chest & abdomen	Left leg	Right leg
12	16001001	SZ	T	Y (note below)	4	81		F	N	N	2016-06-21 10:08:59	CNA	Nurse B	None				FABB	Y	Y	Y	Y	Alcohol	Y	3	N/A	N/A	N/A	N/A	2016-06-21 10:14:08	Y	Y	N	Y	N	Y	Y	Y	Y	Y	Y	2	No	1	3	4	2	5	6
13	16001002	SZ	W	N (estimate below)	1		70 yrs of age or older	F	Y	N	2016-06-22 10:40:50	CNA	Nurse A	None				FABB	Y	Y	Y	Y	Alcohol	Y	3	N/A	N	N	N/A	2016-06-22 10:43:35	Y	Y	Y	Y	Y	Y	Y	Y	Y	Y	Y	1	Yes	1	4	2	3	6	5
14	16001003	SZ	Th	Y (note below)	7	67		M	N	N	2016-06-23 08:39:42	CNA	Nurse C	None				PABB	Y	Y	Y	Y	Alcohol	Y	3	N/A	N/A	N/A	N/A	2016-06-23 08:40:32	Y	Y	N	Y	N	Y	Y	Y	Y	Y	Y	1	Yes	1	2	3	4	7	6
15	16001004	SZ	Th	N (estimate below)	4		70 yrs of age or older	F	N	N	2016-06-23 09:22:01	CNA	Nurse C	None				PABB	Y	Y	Y	Y	Soap/water	Y	3	N/A	N/A	N/A	N/A	2016-06-23 09:25:10	Y	Y	N	Y	N	Y	Y	Y	Y	Y	Y	1	Yes	1	2	4	5	6	7
16	16001005	SZ	Th	N (estimate below)	5		Under 70 yrs of age	F	N	N	2016-06-23 10:16:53	CNA	Nurse C	RN	2016-06-23 10:21:38	2016-06-23 10:36:08	870	FABB	Y	Y	Y	Y	N	Y	3	N/A	N/A	N/A	N/A	2016-06-23 10:17:00	Y	N/A	Y	Y	Y	Y	N	Y	Y	Y	N	2	No	Not Observed	Not Observed	1	2	4	3
17	16001006	SZ	W	N (estimate below)	1		70 yrs of age or older	M	Y	N	2016-06-29 08:19:19	CNA	Nurse F	None				FABB	Y	Y	Y	Y	Soap/water	Y	3	N/A	Y	N/A	N/A	2016-06-29 08:20:46	Y	Y	Y	Y	Y	Y	Y	Y	Y	Y	Y	1	Yes	1	2	3	4	6	7
18	16001007	SZ	W	N (estimate below)	5		Under 70 yrs of age	M	N	N	2016-06-29 09:35:43	CNA	Nurse F	CNA	2016-06-29 09:40:04	2016-06-29 09:55:29	925	FABB	Y	Y	Y	Y	Alcohol	Y	3	N/A	N/A	N/A	N/A	2016-06-29 09:42:06	Y	Y	Y	Y	Y	Y	Y	Y	Y	Y	N	2	No	2	1	3	4	6	Not Observed
19	16001008	SZ	W	N (estimate below)	1		Under 70 yrs of age	M	Y	N	2016-06-29 10:19:47	CNA	Nurse F	None				PAShower	Y	Y	Y	Y	Alcohol	Y	3	N/A	Y	N/A	N/A	2016-06-29 10:20:17	Y	Y	Y	Y	N/A	Y	N/A	Y	Y	Y	Y	1	Yes	1	4	2	5	7	8
20	16001009	SZ	F	N (estimate below)	4		70 yrs of age or older	M	Y	N	2016-07-01 08:07:33	CNA	Nurse E	None				PABB	Y	Y	Y	Y	Alcohol	Y	3	N/A	Y	Y	N/A	2016-07-01 08:10:52	Y	Y	Y	Y	Y	Y	Y	Y	Y	Y	N	1	Yes	1	4	3	2	7	6
21	16001010	SZ	F	N (estimate below)	2		Under 70 yrs of age	F	Y	N	2016-07-01 08:46:01	CNA	Nurse E	None				PABB	Y	Y	Y	Y	Alcohol	Y	3	N/A	Y	Y	N/A	2016-07-01 08:46:14	Y	Y	N	Y	N	Y	Y	Y	Y	Y	Y	1	Yes	1	3	4	2	7	8
22	16001011	SZ	F	N (estimate below)	3		Under 70 yrs of age	F	N	N	2016-07-01 09:50:02	CNA	Nurse E	None				PAShower	Y	Y	Y	Y	N	Y	3	N/A	N/A	N/A	N/A	2016-07-01 09:53:09	Y	Y	Y	Y	N/A	Y	N/A	Y	Y	Y	Y	1	Yes	1	2	3	5	6	7
23	16001012	SZ	F	Y (note below)	6	50		M	N	N	2016-07-01 10:04:39	CNA	Nurse B	CNA	2016-07-01 10:11:22	2016-07-01 10:27:18	956	FABB	Y	Y	Y	Y	Alcohol	Y	3	N/A	N/A	N/A	N/A	2016-07-01 10:10:57	Y	Y	Y	Y	Y	Y	Y	Y	N	Y	Y	2	No	4	2	1	3	5	6
24	16001013	SZ	W	Y (note below)	8	66		F	N	N	2016-07-06 09:25:23	CNA	Nurse A	None				FABB	Y	Y	Y	Y	Alcohol	Y	3	N/A	N/A	N/A	N/A	2016-07-06 09:30:40	Y	Y	Y	Y	Y	Y	Y	Y	Y	Y	Y	1	Yes	1	4	5	3	6	7
25	16001014	SZ	W	Y (note below)	5	83		M	N	N	2016-07-06 10:37:12	CNA	Nurse A	None				FABB	Y	Y	Y	Y	Alcohol	Y	3	N/A	N/A	N/A	N/A	2016-07-06 10:37:53	Y	Y	Y	Y	Y	Y	Y	Y	Y	Y	Y	1	Yes	1	4	5	3	6	7
26	16001015	SZ	W	N (estimate below)	4		70 yrs of age or older	F	Y	N	2016-07-06 12:50:23	CNA	Nurse A	None				PAShower	Y	Y	Y	Y	Alcohol	Y	3	N/A	Y	Y	N/A	2016-07-06 12:53:59	Y	Y	Y	Y	N/A	Y	N/A	Y	Y	Y	Y	1	Yes	1	4	5	2	6	7
27	16001016	SZ	Th	N (estimate below)	2		70 yrs of age or older	M	Y	N	2016-07-07 08:36:36	CNA	Nurse J	None				FABB	Y	Y	Y	Y	Alcohol	Y	3	N/A	Y	N/A	N/A	2016-07-07 08:37:26	Y	Y	N	Y	N	Y	Y	Y	Y	Y	N	2	No	6	5	4	3	2	1
28	16001017	SZ	Th	Y (note below)	2	63		F	Y	N	2016-07-07 08:48:45	CNA	Nurse H	None				FABB	Y	Y	Y	Y	Alcohol	Y	3	N/A	Y	N/A	N/A	2016-07-07 08:48:58	Y	Y	N	Y	N	Y	Y	Y	Y	N	N	2	No	1	4	3	2	Not Observed	Not Observed
29	16001018	SZ	Th	Y (note below)	4	80		F	N	N	2016-07-07 09:27:36	CNA	Nurse B	None				FABB	Y	Y	Y	Y	Alcohol	Y	3	N/A	Y	Y	N/A	2016-07-07 09:30:00	Y	Y	Y	Y	Y	Y	Y	Y	Y	Y	N	2	No	1	4	3	2	7	6
30	16001019	SZ	Sa	N (estimate below)	2		Under 70 yrs of age	M	N	N	2016-07-09 08:36:05	CNA	Nurse H	None				FABB	Y	Y	Y	N	Alcohol	Y	3	N/A	N/A	N/A	N/A	2016-07-09 08:37:49	Y	Y	Y	N	Y	Y	Y	Y	Y	N	N	1	Yes	1	4	3	5	Not Observed	Not Observed
31	16001020	SZ	Sa	Y (note below)	4	53		M	N	N	2016-07-09 08:54:32	CNA	Nurse B	None				PAShower	Y	Y	Y	Y	Alcohol	Y	3	N/A	N/A	N/A	N/A	2016-07-09 08:55:18	Y	Y	Y	Y	N/A	Y	N/A	Y	Y	Y	Y	1	Yes	1	2	3	5	8	7
32	16001021	SZ	Sa	Y (note below)	1	78		F	Y	N	2016-07-09 09:19:54	CNA	Nurse B	None				PABB	Y	Y	Y	Y	Alcohol	Y	3	N/A	Y	N/A	N/A	2016-07-09 09:23:32	Y	Y	N	Y	N	Y	Y	Y	Y	N	Y	1	Yes	1	7	6	3	5	4
33	16001022	SZ	Sa	N (estimate below)	10		70 yrs of age or older	M	N	N	2016-07-09 10:37:04	CNA	Nurse H	RN	2016-07-09 11:04:39	2016-07-09 11:11:16	397	FABB	Y	Y	Y	Y	Alcohol	Y	3	N/A	N/A	N/A	N/A	2016-07-09 10:45:46	Y	Y	Y	Y	Y	Y	Y	Y	Y	N	Y	2	No	1	2	3	4	6	5
34	16001023	SZ	W	N (estimate below)	13		70 yrs of age or older	M	N	N	2016-07-13 08:45:37	CNA	Nurse G	None				FABB	Y	Y	Y	N	Alcohol	Y	3	N/A	N/A	N/A	N/A	2016-07-13 08:49:30	Y	N	N	Y	N	Y	Y	Y	Y	N	N	2	No	Not Observed	Not Observed	Not Observed	1	4	5
35	16001024	SZ	W	N (estimate below)	5		Under 70 yrs of age	F	Y	N	2016-07-13 09:07:57	CNA	Nurse G	None				PAShower	Y	Y	Y	N	Alcohol	Y	3	N/A	N	N/A	N/A	2016-07-13 09:14:24	Y	Y	N	Y	N/A	Y	N/A	Y	Y	N	Y	1	Yes	7	3	2	1	5	4
36	16001025	SZ	W	N (estimate below)	3		70 yrs of age or older	F	N	N	2016-07-13 09:25:37	CNA	Nurse H	None				PABB	Y	Y	Y	N	Alcohol	Y	3	N/A	N/A	Y	N/A	2016-07-13 09:31:16	Y	N	Y	Y	Y	Y	Y	Y	Y	N	Y	2	No	Not Observed	1	2	4	7	6
37	16001026	SZ	Th	Y (note below)	6	93		F	N	N	2016-07-14 08:25:07	CNA	Nurse J	None				FABB	Y	Y	Y	Y	Alcohol	Y	3	N/A	N/A	N/A	N/A	2016-07-14 08:29:07	Y	Y	Y	Y	Y	Y	Y	Y	Y	Y	N	1	Yes	8	3	2	4	6	5
38	16001027	SZ	Th	N (estimate below)	4		70 yrs of age or older	F	N	N	2016-07-14 08:52:33	CNA	Nurse A	RN	2016-07-14 08:59:25	2016-07-14 09:02:50	205	FABB	Y	Y	Y	Y	Alcohol	Y	3	N/A	N/A	N/A	N/A	2016-07-14 08:52:37	Y	Y	Y	Y	Y	Y	Y	Y	Y	Y	Y	2	No	1	4	3	2	5	6
39	16001028	SZ	Th	Y (note below)	8	63		F	N	N	2016-07-14 09:05:07	CNA	Nurse B	None				PAShower	Y	Y	Y	Y	Alcohol	Y	3	N/A	N/A	N/A	N/A	2016-07-14 09:05:37	Y	Y	Y	Y	N/A	Y	N/A	Y	Y	Y	Y	1	Yes	1	2	3	4	8	7
40	16001029	SZ	Th	Y (note below)	2	54		M	N	N	2016-07-14 09:26:20	CNA	Nurse A	None				FABB	Y	Y	Y	Y	Alcohol	Y	3	N/A	N/A	N/A	N/A	2016-07-14 09:29:00	Y	Y	Y	Y	Y	Y	Y	Y	Y	Y	Y	2	No	7	4	3	2	5	6
41	16001030	SZ	Th	Y (note below)	2	73		F	Y	N	2016-07-14 10:09:07	CNA	Nurse H	None				FABB	Y	Y	Y	Y	Alcohol	Y	3	N/A	N	N/A	N/A	2016-07-14 10:13:05	Y	Y	N	Y	N	Y	Y	Y	Y	Y	N	1	Yes	1	4	2	3	Not Observed	Not Observed
42	16001031	SZ	Th	N (estimate below)	4		70 yrs of age or older	M	N	N	2016-07-15 09:09:31	CNA	Nurse I	None				PABB	Y	Y	Y	Y	Alcohol	Y	3	N/A	N/A	N/A	N/A	2016-07-15 09:11:35	Y	Y	Y	Y	N	Y	Y	Y	Y	Y	Y	1	Yes	1	3	4	5	6	7
43	16001032	SZ	W	Y (note below)	5	63		F	N	N	2016-07-20 09:26:38	CNA	Nurse B	None				PAShower	Y	Y	Y	Y	Alcohol	Y	3	N/A	N/A	N/A	N/A	2016-07-20 09:27:40	Y	Y	Y	Y	N/A	Y	N/A	Y	Y	Y	Y	1	Yes	1	4	2	5	6	7
44	16001033	SZ	W	Y (note below)	10	83		F	N	N	2016-07-20 10:10:02	CNA	Nurse B	None				PAShower	Y	Y	Y	Y	Alcohol	Y	3	N/A	N/A	N/A	N/A	2016-07-20 10:12:25	Y	Y	Y	Y	N/A	Y	N/A	Y	Y	Y	Y	1	Yes	1	4	5	3	6	7
45	16001034	SZ	W	Y (note below)	1	70		M	Y	N	2016-07-20 11:26:47	CNA	Nurse B	None				PAShower	Y	Y	Y	Y	Alcohol	Y	3	N/A	Y	N/A	N/A	2016-07-20 11:27:47	Y	Y	Y	Y	N/A	Y	N/A	Y	Y	Y	Y	1	Yes	1	2	3	4	7	8
47	16001035	CC	Th	Y (note below)	30	75		M	N	N	2016-07-21 10:02:00	CNA	Nurse G	RN	2016-07-21 10:01:46	2016-07-21 10:18:12	986	FABB	Y	Y	Y	N	Alcohol	Y	3	N/A	N/A	N/A	N/A	2016-07-21 10:04:34	Y	Y	N	Y	Y	Y	Y	Y	Y	N	N	2	No	1	4	3	2	8	7
48	16001036	CC	Th	Y (note below)	8	88		F	N	N	2016-07-21 10:20:38	CNA	Nurse D	None				PAShower	Y	Y	Y	Y	N/A	Y	3	N/A	N/A	N/A	N/A	2016-07-21 10:22:29	Y	Y	Y	Y	N/A	Y	N/A	Y	Y	Y	N	1	Yes	8	7	4	6	1	2
49	16001037	CC	F	Y (note below)	8	66		M	N	N	2016-07-22 09:35:27	CNA	Nurse A	CNA	2016-07-22 09:41:32	2016-07-22 09:42:10	38	PABB	Y	Y	Y	Y	Alcohol	Y	3	N/A	N/A	N/A	N/A	2016-07-22 09:36:27	Y	Y	Y	Y	Y	Y	Y	Y	Y	Y	N	1	Yes	1	3	Not Observed	4	5	6
50	16001038	CC	F	Y (note below)	8	85		F	N	N	2016-07-22 10:38:12	CNA	Nurse A	None				PAShower	Y	Y	Y	Y	Alcohol	Y	3	N/A	N/A	N/A	N/A	2016-07-22 10:41:36	Y	Y	Y	Y	N/A	Y	N/A	Y	Y	Y	N	1	Yes	1	Not Observed	Not Observed	3	4	5
51	16001039	SZ	M	N (estimate below)	7		70 yrs of age or older	F	N	N	2016-07-25 09:31:28	CNA	Nurse B	None				FABB	Y	Y	Y	Y	Alcohol	Y	3	N/A	N/A	N/A	N/A	2016-07-25 09:33:13	Y	Y	Y	Y	Y	Y	Y	Y	Y	Y	Y	1	Yes	1	3	4	5	6	7
53	16001040	SZ	M	Y (note below)	2	67		F	N	N	2016-07-25 10:07:46	CNA	Nurse B	None				PABB	Y	Y	Y	Y	Alcohol	Y	3	N/A	N/A	N/A	N/A	2016-07-25 10:08:53	Y	Y	Y	Y	Y	N	N	Y	Y	Y	N	1	Yes	1	4	3	5	6	7
54	16001041	SZ	T	N (estimate below)	7		70 yrs of age or older	F	N	N	2016-07-26 08:51:12	CNA	Nurse B	None				PAShower	Y	Y	Y	Y	Alcohol	Y	3	N/A	N/A	N/A	N/A	2016-07-26 08:52:19	Y	Y	Y	Y	N/A	Y	N/A	Y	Y	Y	Y	1	Yes	1	2	4	5	7	6
55	16001042	SZ	T	Y (note below)	3	93		F	N	N	2016-07-26 09:26:30	CNA	Nurse B	None				PABB	Y	Y	Y	Y	Alcohol	Y	3	N/A	N/A	N/A	N/A	2016-07-26 09:27:07	Y	Y	Y	Y	Y	Y	Y	Y	Y	Y	Y	1	Yes	1	4	3	5	7	6
56	16001043	SZ	T	N (estimate below)	8		70 yrs of age or older	M	N	N	2016-07-26 10:14:59	CNA	Nurse C	None				PAShower	Y	Y	Y	Y	Alcohol	Y	3	N/A	N/A	N/A	N/A	2016-07-26 10:30:31	Y	Y	Y	Y	N/A	Y	N/A	Y	Y	Y	Y	1	Yes	2	4	5	3	6	7
57	16001044	CC	Sa	Y (note below)	3	47		F	N	N	2016-07-30 08:38:45	CNA	Nurse D	None				PABB	Y	Y	Y	Y	Alcohol	Y	3	N/A	N/A	N/A	N/A	2016-07-30 08:39:29	Y	Y	Y	Y	Y	Y	N	Y	Y	Y	N	1	Yes	1	5	4	3	6	7
58	16001045	CC	Sa	N (estimate below)	3		70 yrs of age or older	F	N	N	2016-07-30 09:09:20	CNA	Nurse D	None				FABB	Y	Y	Y	Y	Alcohol	Y	3	N/A	N/A	N/A	N/A	2016-07-30 09:10:42	Y	N	Y	Y	Y	Y	Y	Y	Y	Y	N	2	No	Not Observed	3	1	2	5	4
59	16001046	CC	Sa	Y (note below)	3	61		M	N	N	2016-07-30 09:25:39	CNA	Nurse I	None				PAShower	N	Y	Y	Y	Alcohol	Y	3	N/A	N/A	N/A	N/A	2016-07-30 09:26:07	Y	Y	N	Y	N/A	Y	N/A	Y	Y	Y	N	1	Yes	1	4	Not Observed	3	6	5
60	16001047	CC	T	Y (note below)	13	87		M	N	N	2016-08-02 08:43:20	CNA	Nurse H	RN	2016-08-02 08:43:57	2016-08-02 09:07:32	1415	FABB	Y	Y	Y	Y	N	Y	3	N/A	N/A	N/A	N/A	2016-08-02 08:48:06	Y	Y	Y	Y	Y	Y	Y	Y	Y	Y	Y	2	No	3	4	5	6	7	Not Observed
61	16001048	CC	T	Y (note below)	7	70		F	N	N	2016-08-02 09:08:54	CNA	Nurse C	RN	2016-08-02 09:08:43	2016-08-02 09:36:07	1644	FABB	Y	Y	Y	Y	Alcohol	Y	3	N/A	N/A	N/A	N/A	2016-08-02 09:12:23	Y	N/A	N	Y	N	Y	Y	Y	Y	Y	Y	2	No	Not Observed	3	2	1	5	4
62	16001049	CC	T	Y (note below)	3	85		M	N	N	2016-08-02 11:14:32	CNA	Nurse H	None				PABB	Y	Y	Y	N	Alcohol	Y	3	N/A	N/A	N/A	N/A	2016-08-02 11:15:28	Y	Y	Y	Y	Y	Y	Y	N/A	Y	N	N	1	Yes	2	5	4	6	Not Observed	Not Observed
63	16001050	CC	Th	Y (note below)	7	87		F	N	N	2016-08-04 07:52:22	CNA	Nurse D	None				PAShower	Y	Y	Y	Y	Alcohol	Y	3	N/A	N/A	N/A	N/A	2016-08-04 07:52:46	Y	N/A	Y	Y	N/A	Y	N/A	Y	Y	Y	Y	2	No	Not Observed	1	2	3	5	6
64	16001051	CC	Th	Y (note below)	2	65		M	Y	N	2016-08-04 08:25:03	CNA	Nurse K	RN	2016-08-04 08:30:46	2016-08-04 08:35:08	262	FABB	Y	Y	Y	N	Alcohol	Y	3	N/A	N/A	N/A	N/A	2016-08-04 08:27:11	Y	Y	N	Y	N	Y	Y	Y	Y	N	N	1	Yes	1	Not Observed	Not Observed	2	5	6
65	16001052	CC	Th	Y (note below)	4	77		F	N	N	2016-08-04 08:56:41	CNA	Nurse A	CNA	2016-08-04 08:56:55	2016-08-04 09:10:15	800	FABB	Y	Y	Y	Y	Alcohol	Y	3	N/A	N/A	N/A	N/A	2016-08-04 09:00:53	Y	Y	Y	Y	Y	Y	Y	Y	Y	Y	N	2	No	1	3	4	2	Not Observed	Not Observed
66	16001053	CC	Th	Y (note below)	3	78		M	Y	N	2016-08-04 10:54:39	CNA	Nurse C	CNA	2016-08-04 10:57:18	2016-08-04 11:11:31	853	PABB	Y	Y	Y	Y	Soap/water	Y	1	Y	N	N	N/A	2016-08-04 10:57:23	Y	Y	N	Y	N	Y	Y	Y	Y	Y	N	1	Yes	1	4	3	Not Observed	6	5
67	16001054	SZ	F	N (estimate below)	5		70 yrs of age or older	M	N	N	2016-08-05 08:24:21	CNA	Nurse E	CNA	2016-08-05 08:24:34	2016-08-05 08:35:07	633	FABB	Y	Y	Y	Y	Soap/water	Y	3	N/A	N/A	N/A	N/A	2016-08-05 08:24:43	Y	Y	N	Y	N	Y	Y	Y	Y	Y	Y	2	No	1	7	6	4	3	2
68	16001055	SZ	Th	Y (note below)	2	53		F	N	N	2016-08-05 09:25:22	CNA	Nurse E	CNA	2016-08-05 09:25:50	2016-08-05 09:40:39	889	FABB	Y	Y	Y	Y	Alcohol	Soap/water	3	N/A	N/A	N/A	N/A	2016-08-05 09:28:05	Y	Y	Y	Y	Y	Y	Y	Y	Y	Y	Y	1	Yes	1	4	3	2	6	5
69	16001056	SZ	F	Y (note below)	7	52		M	N	N	2016-08-05 09:41:51	CNA	Nurse L	None				PAShower	Y	Y	Y	Y	Alcohol	Soap/water	3	N/A	N/A	N/A	N/A	2016-08-05 09:47:30	Y	Y	Y	Y	N/A	Y	N/A	Y	Y	Y	Y	1	Yes	8	2	1	4	6	5
70	16001057	SZ	F	N (estimate below)	5		Under 70 yrs of age	F	N	N	2016-08-05 10:18:58	CNA	Nurse H	RN	2016-08-05 10:28:40	2016-08-05 10:49:52	1272	FABB	Y	Y	Y	N	Alcohol	Soap/water	3	N/A	N/A	N/A	N/A	2016-08-05 10:23:35	Y	Y	Y	Y	Y	Y	Y	Y	Y	N	Y	2	No	1	3	2	4	6	5
71	16001058	SZ	F	N (estimate below)	6		70 yrs of age or older	F	N	N	2016-08-05 11:16:35	CNA	Nurse H	CNA	2016-08-05 11:18:04	2016-08-05 11:36:25	1101	FABB	Y	Y	Y	Y	Alcohol	Y	3	N/A	N/A	N/A	N/A	2016-08-05 11:18:34	Y	Y	Y	Y	Y	Y	Y	Y	Y	Y	Y	2	No	1	3	2	4	5	6
72	16001059	CC	Sa	Y (note below)	8	67		M	N	N	2016-08-06 08:58:02	CNA	Nurse B	None				FABB	Y	Y	Y	Y	Alcohol	Y	3	N/A	N/A	N/A	N/A	2016-08-06 08:58:35	Y	Y	Y	Y	Y	Y	Y	Y	Y	Y	Y	1	Yes	1	4	3	2	6	5
73	16001060	CC	Sa	N (estimate below)	7		70 yrs of age or older	F	N	N	2016-08-06 09:53:23	CNA	Nurse H	CNA	2016-08-06 09:59:51	2016-08-06 10:16:01	970	FABB	Y	Y	Y	N	Alcohol	Y	3	N/A	N/A	N/A	N/A	2016-08-06 09:55:20	Y	Y	N	Y	N	Y	Y	Y	Y	N	N	2	No	1	4	2	3	Not Observed	Not Observed
74	16001061	CC	M	N (estimate below)	7		70 yrs of age or older	F	N	N	2016-08-08 08:29:16	CNA	Nurse M	CNA	2016-08-08 08:29:23	2016-08-08 08:48:59	1176	FABB	Y	Y	Y	Y	Alcohol	Y	3	N/A	Y	N/A	N/A	2016-08-08 08:29:54	Y	Y	Y	Y	Y	Y	Y	Y	Y	Y	Y	2	No	2	1	4	3	7	6
75	16001062	CC	M	Y (note below)	2	91		F	Y	N	2016-08-08 09:38:53	CNA	Nurse M	None				FABB	Y	Y	Y	Y	N	Y	3	N/A	Y	N/A	N/A	2016-08-08 09:41:40	Y	Y	Y	Y	Y	Y	N	Y	Y	Y	Y	1	Yes	1	3	2	4	7	6
76	16001063	CC	M	Y (note below)	5	71		F	N	N	2016-08-08 10:45:11	CNA	Nurse C	None				PABB	Y	Y	Y	Y	Alcohol	Y	3	N/A	N/A	N/A	N/A	2016-08-08 10:48:36	Y	Y	N	Y	N	Y	N	Y	Y	Y	Y	1	Yes	1	5	4	3	7	6
77	16001064	CC	M	Y (note below)	7	65		M	N	N	2016-08-08 11:54:15	CNA	Nurse K	None				PAShower	Y	Y	Y	N	N	N	3	N/A	N/A	N/A	N/A	2016-08-08 11:56:15	N	N/A	N	N	N/A	Y	N/A	Y	Y	N	N	2	No	Not Observed	3	2	1	6	5
78	16001065	CC	M	Y (note below)	14	66		M	N	N	2016-08-08 12:08:53	CNA	Nurse M	None				PAShower	Y	Y	Y	Y	Alcohol	Y	3	N/A	N/A	N/A	N/A	2016-08-08 12:12:28	Y	Y	Y	Y	N/A	Y	N/A	Y	Y	Y	Y	1	Yes	2	4	3	5	7	6
79	16001066	CC	T	Y (note below)	1	100		F	Y	N	2016-08-09 09:11:23	CNA	Nurse I	None				PABB	Y	Y	Y	Y	Alcohol	Y	3	N/A	Y	N/A	N/A	2016-08-09 09:15:28	Y	Y	N	Y	N	Y	Y	Y	Y	Y	N	1	Yes	1	4	5	3	7	6
81	16001067	CC	T	Y (note below)	4	72		F	N	N	2016-08-09 10:16:01	CNA	Nurse M	CNA	2016-08-09 10:25:59	2016-08-09 10:35:24	565	PABB	Y	Y	Y	Y	Alcohol	Y	3	N/A	N/A	N/A	N/A	2016-08-09 10:18:27	Y	Y	Y	Y	Y	Y	N	Y	Y	Y	Y	1	Yes	1	4	3	5	7	6
82	16001068	SZ	W	Y (note below)	5	73		F	N	N	2016-08-10 08:14:46	CNA	Nurse I	None				PABB	Y	Y	Y	Y	Alcohol	Soap/water	3	N/A	N/A	N/A	N/A	2016-08-10 08:17:29	Y	Y	N	Y	N	Y	Y	Y	Y	Y	N	1	Yes	1	5	3	4	7	6
83	16001069	SZ	W	Y (note below)	5	59		F	N	N	2016-08-10 08:37:52	CNA	Nurse L	None				FABB	Y	Y	Y	Y	Alcohol	Soap/water	3	N/A	N/A	N/A	N/A	2016-08-10 08:45:51	Y	N	N	Y	N	Y	Y	Y	Y	Y	N	2	No	Not Observed	3	1	2	5	4
84	16001070	SZ	W	Y (note below)	3	96		F	N	N	2016-08-10 09:08:50	CNA	Nurse M	None				PAShower	Y	Y	Y	Y	Alcohol	Y	3	N/A	N/A	N/A	N/A	2016-08-10 09:13:02	Y	Y	Y	Y	N/A	Y	N/A	Y	Y	Y	Y	1	Yes	1	3	4	5	6	7
85	16001071	SZ	W	N (estimate below)	3		70 yrs of age or older	M	N	N	2016-08-10 09:42:35	CNA	Nurse M	None				PAShower	Y	Y	Y	Y	Alcohol	Y	3	N/A	N/A	N/A	N/A	2016-08-10 09:42:45	Y	Y	Y	Y	N/A	Y	N/A	Y	Y	N	Y	1	Yes	1	3	4	5	6	7
86	16001072	SZ	W	Y (note below)	6	91		F	N	N	2016-08-10 10:55:44	CNA	Nurse L	None				PABB	Y	Y	Y	Y	Alcohol	Y	3	N/A	N/A	N/A	N/A	2016-08-10 10:59:44	Y	N	Y	Y	Y	Y	Y	Y	Y	Y	Y	2	No	Not Observed	3	1	2	5	4
87	16001073	SZ	W	Y (note below)	2	73		M	N	N	2016-08-17 09:03:25	CNA	Nurse M	None				PABB	Y	Y	Y	Y	Alcohol	Soap/water	3	N/A	N/A	N/A	N/A	2016-08-17 09:04:31	Y	Y	Y	Y	Y	Y	Y	Y	Y	Y	Y	1	Yes	1	3	4	5	6	7
88	16001074	SZ	W	Y (note below)	2	89		M	Y	N	2016-08-17 10:26:22	CNA	Nurse M	None				FABB	Y	Y	Y	Y	N	Alcohol	3	N/A	N	N/A	N/A	2016-08-17 10:33:08	Y	Y	Y	Y	Y	Y	Y	Y	Y	Y	Y	1	Yes	1	4	3	5	7	6
89	16001075	CC	Th	Y (note below)	4	76		F	N	N	2016-08-18 10:33:10	CNA	Nurse I	None				FABB	Y	Y	Y	Y	Alcohol	Y	3	N/A	N/A	N/A	N/A	2016-08-18 10:35:57	Y	Y	Y	Y	Y	Y	N	Y	Y	Y	N	1	Yes	1	3	4	5	7	6
90	16001076	CC	Th	Y (note below)	23	67		M	N	N	2016-08-18 10:51:56	CNA	Nurse J	RN	2016-08-18 11:14:42	2016-08-18 11:17:08	146	FABB	Y	Y	Y	Y	Alcohol	Y	1	Y	N/A	N/A	N/A	2016-08-18 10:55:10	Y	Y	Y	Y	Y	Y	N	Y	Y	Y	N	1	Yes	2	Not Observed	1	3	5	4
91	16001077	SZ	Sa	N (estimate below)	3		Under 70 yrs of age	F	N	N	2016-08-20 08:48:30	CNA	Nurse B	RN	2016-08-20 08:58:19	2016-08-20 09:00:00	101	FABB	Y	Y	Y	Y	Alcohol	Soap/water	3	N/A	Y	N/A	N/A	2016-08-20 08:48:41	Y	Y	Y	Y	Y	Y	Y	Y	Y	Y	Y	1	Yes	1	2	4	6	5	3
92	16001078	SZ	Sa	N (estimate below)	2		70 yrs of age or older	M	N	N	2016-08-20 09:15:35	CNA	Nurse B	None				PAShower	Y	Y	Y	Y	Alcohol	Soap/water	3	N/A	Y	N/A	N/A	2016-08-20 09:15:51	Y	Y	Y	Y	N/A	Y	N/A	Y	Y	Y	Y	1	Yes	5	1	3	4	8	7
93	16001079	SZ	Sa	Y (note below)	21	70		F	N	N	2016-08-20 10:18:08	CNA	Nurse H	RN	2016-08-20 10:19:32	2016-08-20 10:32:54	802	FABB	Y	Y	Y	Y	Alcohol	Y	1	Y	N/A	N/A	N/A	2016-08-20 10:19:37	Y	N	N	Y	N	Y	Y	Y	Y	N	Y	1	Yes	1	4	2	3	6	5
94	16001080	CC	T	N (estimate below)	1		70 yrs of age or older	M	Y	N	2016-08-23 08:58:38	CNA	Nurse M	CNA	2016-08-23 09:11:54	2016-08-23 09:19:22	448	FABB	Y	Y	Y	Y	Alcohol	Y	3	N/A	N	N	N/A	2016-08-23 09:01:07	Y	Y	Y	Y	Y	Y	N	Y	Y	Y	Y	2	No	1	3	2	4	6	5
95	16001081	CC	T	Y (note below)	6	81		F	N	N	2016-08-23 10:37:08	CNA	Nurse M	None				FABB	Y	Y	Y	Y	Alcohol	Y	3	N/A	N/A	N/A	N/A	2016-08-23 10:39:46	Y	Y	N	Y	N	Y	N	Y	Y	Y	N	1	Yes	1	4	3	5	7	6
96	16001082	KC	W	N (estimate below)	4		70 yrs of age or older	M	N	N	2016-08-24 09:17:41	CNA	Nurse H	RN	2016-08-24 09:37:45	2016-08-24 09:43:45	360	FABB	Y	Y	Y	Y	Alcohol	Y	1	Y	N/A	N/A	N/A	2016-08-24 09:20:37	Y	Y	Y	Y	Y	Y	Y	Y	Y	N	Y	2	No	1	4	2	3	6	5
97	16001083	KC	W	Y (note below)	2	84		M	N	N	2016-08-24 09:59:09	CNA	Nurse C	RN	2016-08-24 10:19:43	2016-08-24 10:23:00	197	FABB	Y	Y	Y	Y	N	Alcohol	2	N	N/A	N/A	N/A	2016-08-24 10:01:00	Y	Y	Y	Y	Y	Y	Y	Y	Y	Y	Y	2	No	1	3	5	2	6	7
98	16001084	KC	W	Y (note below)	30	74		M	N	N	2016-08-24 10:26:13	CNA	Nurse H	None				FABB	Y	Y	Y	N	Alcohol	Alcohol	3	N/A	N/A	N/A	N/A	2016-08-24 10:26:13	Y	Y	Y	Y	Y	Y	Y	Y	Y	N	Y	2	No	1	4	3	2	6	5
99	16001085	CC	Th	N (estimate below)	25		70 yrs of age or older	M	N	N	2016-08-25 08:58:26	CNA	Nurse D	None				PAShower	Y	Y	Y	Y	Alcohol	Y	3	N/A	N/A	N/A	N/A	2016-08-25 08:58:56	Y	Y	Y	Y	N/A	Y	N/A	Y	Y	Y	Y	2	No	8	1	3	7	4	5
100	16001086	CC	Th	N (estimate below)	3		70 yrs of age or older	M	N	N	2016-08-25 09:30:45	CNA	Nurse I	None				FABB	Y	Y	Y	Y	Alcohol	Y	3	N/A	N/A	N/A	N/A	2016-08-25 09:32:49	Y	Y	Y	Y	Y	N/A	N/A	Y	Y	Y	N	2	No	1	3	4	2	5	6
101	16001087	SZ	Su	N (estimate below)	5		Under 70 yrs of age	F	N	N	2016-08-28 10:07:28	CNA	Nurse D	CNA	2016-08-28 10:14:54	2016-08-28 10:34:30	1176	FABB	Y	Y	Y	Y	Alcohol	Y	3	N/A	N/A	N/A	N/A	2016-08-28 10:09:00	Y	Y	Y	Y	Y	Y	Y	Y	Y	N	Y	1	Yes	1	2	5	3	4	6
102	16001088	SZ	Su	N (estimate below)	2		70 yrs of age or older	F	Y	N	2016-08-28 10:44:40	CNA	Nurse J	None				FABB	Y	Y	Y	Y	Alcohol	Y	3	N/A	Y	N/A	N/A	2016-08-28 10:45:20	Y	N	N	Y	N	Y	Y	Y	Y	N	Y	2	No	Not Observed	3	5	4	1	2
103	16001089	SZ	Su	N (estimate below)	4		70 yrs of age or older	M	N	N	2016-08-28 11:26:36	CNA	Nurse J	None				FABB	Y	Y	Y	Y	Alcohol	Y	3	N/A	N/A	N/A	N/A	2016-08-28 11:27:05	Y	N	N	Y	N	Y	Y	Y	Y	Y	Y	2	No	Not Observed	4	3	2	6	5
104	16001090	CC	T	Y (note below)	3	87		M	N	N	2016-08-25 10:29:04	CNA	Nurse K	None				FABB	Y	Y	Y	Y	Alcohol	Y	3	N/A	N/A	N/A	N/A	2016-08-30 11:03:09	Y	N/A	N	Y	N	N/A	N/A	Y	Y	Y	N	2	No	Not Observed	3	4	2	5	6
105	16001091	CC	W	N (estimate below)	1		70 yrs of age or older	F	Y	N	2016-08-31 08:07:08	CNA	Nurse A	CNA	2016-08-31 08:10:07	2016-08-31 08:13:53	226	FABB	Y	Y	Y	Y	Alcohol	Y	3	N/A	N	N	N/A	2016-08-31 08:08:12	Y	Y	Y	Y	Y	Y	N	N/A	Y	Y	Y	2	No	1	3	4	2	5	6
106	16001092	CC	W	Y (note below)	1	73		F	N	N	2016-08-31 08:33:43	CNA	Nurse A	CNA	2016-08-31 08:34:29	2016-08-31 08:43:22	533	FABB	Y	Y	Y	Y	Alcohol	Y	3	N/A	N/A	N/A	N/A	2016-08-31 08:35:20	Y	Y	Y	Y	Y	Y	N	Y	Y	Y	Y	1	Yes	1	4	3	2	6	5
107	16001093	CC	W	Y (note below)	5	86		F	N	N	2016-08-31 09:10:52	CNA	Nurse A	HCT	2016-08-31 09:27:19	2016-08-31 09:28:27	68	FABB	Y	Y	Y	Y	Alcohol	Y	1	Y	N/A	N/A	N/A	2016-08-31 09:11:40	Y	Y	Y	Y	Y	Y	N	Y	Y	Y	Y	1	Yes	1	4	3	2	6	5
108	16001094	KC	Th	N (estimate below)	3		Under 70 yrs of age	M	N	N	2016-09-01 09:27:20	CNA	Nurse H	None				PABB	Y	Y	Y	Y	Alcohol	Y	3	N/A	N/A	N/A	N/A	2016-09-01 09:27:20	Y	Y	N	Y	Y	Y	Y	Y	Y	N	N	1	Yes	1	3	4	2	Not Observed	Not Observed
109	16001095	KC	F	N (estimate below)	5		Under 70 yrs of age	M	N	N	2016-09-02 08:07:42	CNA	Nurse A	CNA	2016-09-02 08:10:10	2016-09-02 08:15:59	349	PAShower	N	Y	Y	Y	Alcohol	Y	2	N	N/A	N/A	N/A	2016-09-02 08:09:30	Y	Y	Y	Y	N/A	Y	N/A	Y	N/A	N	N	2	No	5	1	Not Observed	2	4	6
110	16001096	KC	F	N (estimate below)	2		70 yrs of age or older	F	N	N	2016-09-02 09:58:05	CNA	Nurse A	CNA	2016-09-02 09:59:11	2016-09-02 10:04:42	331	PABB	Y	Y	Y	Y	Alcohol	Y	3	N/A	N/A	N/A	N/A	2016-09-02 09:58:26	Y	Y	Y	Y	Y	Y	Y	Y	Y	Y	N	1	Yes	1	3	4	2	5	Not Observed
111	16001097	KC	F	Y (note below)	7	72		F	N	N	2016-09-02 10:43:56	CNA	Nurse A	CNA	2016-09-02 10:45:01	2016-09-02 10:52:40	459	FABB	Y	Y	Y	Y	Alcohol	Y	3	N/A	N/A	N/A	N/A	2016-09-02 10:44:48	Y	Y	Y	Y	Y	Y	Y	Y	Y	N	N	1	Yes	1	2	4	3	5	6
112	16001098	KC	F	Y (note below)	4	82		M	N	N	2016-09-02 10:58:28	CNA	Nurse M	None				PABB	Y	Y	Y	Y	N	Y	3	N/A	N/A	N/A	N/A	2016-09-02 11:02:58	Y	Y	Y	Y	Y	Y	Y	Y	Y	Y	Y	1	Yes	1	4	3	5	7	6
113	16001099	KC	T	N (estimate below)	3		70 yrs of age or older	F	N	N	2016-09-06 07:52:17	CNA	Nurse N	CNA	2016-09-06 08:07:35	2016-09-06 08:07:35	0	PABB	Y	Y	Y	Y	N	Y	3	N/A	N/A	N/A	N/A	2016-09-06 07:56:34	Y	Y	Y	Y	Y	N/A	N/A	Y	Y	Y	N/A	1	Yes	1	2	3	4	6	7
114	16001100	KC	T	Y (note below)	6	70		F	N	N	2016-09-06 08:37:52	CNA	Nurse K	CNA	2016-09-06 08:37:59	2016-09-06 08:51:13	794	PABB	N	Y	Y	Y	Alcohol	Y	3	N/A	N/A	N/A	N/A	2016-09-06 08:38:06	Y	Y	N	Y	N	Y	Y	Y	Y	Y	N	1	Yes	1	3	4	2	8	7
115	16001101	KC	T	N (estimate below)	6		Under 70 yrs of age	F	N	N	2016-09-06 10:16:14	CNA	Nurse M	HCT	2016-09-06 10:17:00	2016-09-06 10:24:24	444	PAShower	N	Y	Y	N	Alcohol	Y	3	N/A	Y	N/A	N/A	2016-09-06 10:18:27	N/A	Y	Y	Y	N/A	N	N/A	Y	Y	N	Y	1	Yes	1	4	5	2	6	7
116	16001102	SZ	W	N (estimate below)	6		70 yrs of age or older	F	N	N	2016-09-07 08:07:03	CNA	Nurse N	CNA	2016-09-07 08:20:42	2016-09-07 08:31:46	664	FABB	Y	Y	Y	Y	Alcohol	Y	3	N/A	N/A	N/A	N/A	2016-09-07 08:08:27	Y	N/A	Y	Y	Y	Y	Y	Y	Y	Y	Y	2	No	Not Observed	2	1	5	4	3
117	16001103	SZ	W	Y (note below)	13	70		M	N	N	2016-09-07 09:18:35	CNA	Nurse M	None				FABB	Y	Y	Y	Y	Alcohol	Y	3	N/A	N/A	N/A	N/A	2016-09-07 09:25:34	Y	Y	Y	Y	N	Y	Y	Y	Y	Y	Y	1	Yes	1	4	3	5	7	6
118	16001104	SZ	W	N (estimate below)	21		Under 70 yrs of age	M	N	N	2016-09-07 10:00:53	CNA	Nurse N	None				FABB	Y	Y	Y	Y	Alcohol	Y	3	N/A	N/A	N/A	N/A	2016-09-07 10:04:18	Y	Y	Y	Y	Y	Y	Y	Y	Y	N	Y	1	Yes	1	3	2	6	5	4
119	16001105	SZ	W	N (estimate below)	9		70 yrs of age or older	F	N	N	2016-09-07 11:15:10	CNA	Nurse M	RN	2016-09-07 11:30:30	2016-09-07 11:36:28	358	FABB	Y	Y	Y	Y	N	Y	3	N/A	N/A	N/A	N/A	2016-09-07 11:15:29	Y	N/A	Y	Y	Y	Y	Y	Y	Y	N	Y	2	No	Not Observed	3	2	1	5	4
120	16001106	CC	Th	Y (note below)	7	87		F	N	N	2016-09-08 08:19:04	CNA	Nurse B	CNA	2016-09-08 08:20:00	2016-09-08 08:34:32	872	FABB	Y	Y	Y	Y	Alcohol	Y	3	N/A	Y	N/A	N/A	2016-09-08 08:20:33	Y	Y	Y	Y	Y	Y	Y	Y	Y	Y	Y	1	Yes	1	2	3	4	6	5
121	16001107	CC	Th	Y (note below)	25	64		M	N	N	2016-09-08 09:19:17	CNA	Nurse C	None				PABB	Y	Y	Y	Y	Alcohol	Y	3	N/A	N/A	N/A	N/A	2016-09-08 09:20:22	Y	Y	N	Y	N	Y	N	Y	Y	Y	Y	1	Yes	1	3	4	5	7	8
122	16001108	CC	Th	Y (note below)	7	77		M	N	N	2016-09-08 09:40:33	CNA	Nurse N	None				PAShower	Y	Y	Y	Y	Alcohol	Y	3	N/A	N/A	N/A	N/A	2016-09-08 09:45:13	Y	Y	Y	Y	N/A	Y	N/A	Y	Y	Y	Y	1	Yes	1	3	4	5	7	6
125	16001109	KC	M	N (estimate below)	12		70 yrs of age or older	F	N	N	2016-09-12 08:19:57	CNA	Nurse N	CNA	2016-09-12 08:22:48	2016-09-12 08:24:19	91	PABB	Y	Y	Y	Y	Alcohol	Y	3	N/A	N/A	N/A	N/A	2016-09-12 08:21:20	Y	Y	Y	Y	Y	Y	Y	Y	Y	Y	Y	1	Yes	1	2	3	4	5	6
126	16001110	KC	M	N (estimate below)	30		70 yrs of age or older	M	N	N	2016-09-12 08:46:06	CNA	Nurse M	None				PABB	Y	Y	Y	Y	Alcohol	Y	3	N/A	N/A	N/A	N/A	2016-09-12 08:46:06	Y	Y	Y	Y	Y	N/A	N/A	Y	Y	Y	N	1	Yes	1	3	4	5	6	7
127	16001111	KC	M	Y (note below)	1	78		F	N	N	2016-09-12 09:14:07	CNA	Nurse I	None				PABB	Y	Y	Y	Y	Alcohol	Y	3	N/A	Y	Y	N/A	2016-09-12 09:20:09	Y	Y	Y	Y	Y	Y	Y	Y	Y	Y	N	1	Yes	1	6	7	2	3	4
128	16001112	KC	M	N (estimate below)	5		Under 70 yrs of age	M	N	N	2016-09-12 10:02:06	CNA	Nurse N	None				PAShower	Y	Y	Y	N	Alcohol	Y	3	N/A	N/A	N/A	N/A	2016-09-12 10:02:02	Y	Y	Y	Y	N/A	Y	N/A	Y	Y	N	Y	1	Yes	1	3	2	4	6	7
130	16001113	KC	T	Y (note below)	1	60		F	N	N	2016-09-13 08:06:56	CNA	Nurse O	None				PABB	Y	Y	Y	Y	Alcohol	Y	3	N/A	N	N/A	N/A	2016-09-13 08:06:59	Y	Y	Y	Y	N	Y	N	Y	Y	N	N	1	Yes	1	2	3	4	6	7
131	16001114	KC	T	N (estimate below)	22		Under 70 yrs of age	F	N	N	2016-09-13 09:16:59	CNA	Nurse E	CNA	2016-09-13 09:18:09	2016-09-13 09:31:54	825	FABB	Y	Y	Y	Y	Alcohol	Y	3	N/A	N/A	N/A	N/A	2016-09-13 09:19:00	Y	Y	Y	Y	Y	Y	Y	Y	Y	Y	Y	2	No	1	4	2	6	3	5
132	16001118	CC	F	Y (note below)	14	87		F	N	N	2016-09-16 08:09:04	CNA	Nurse N	None				FABB	Y	Y	Y	Y	Alcohol	Y	3	N/A	N/A	N/A	N/A	2016-09-16 08:09:12	Y	Y	Y	Y	Y	Y	Y	Y	Y	Y	Y	1	Yes	1	2	3	4	5	6
133	16001119	CC	F	Y (note below)	1	61		F	N	N	2016-09-16 08:46:14	CNA	Nurse N	None				PAShower	Y	Y	Y	Y	Alcohol	Y	3	N/A	N/A	N/A	N/A	2016-09-16 08:48:53	Y	Y	Y	Y	N/A	Y	N/A	N/A	Y	Y	N	1	Yes	1	3	4	5	6	7
135	16001120	CC	F	Y (note below)	2	89		F	N	N	2016-09-16 09:47:04	CNA	Nurse P (float nurse)	None				FABB	Y	Y	Y	Y	Alcohol	Y	3	N/A	Y	N/A	N/A	2016-09-16 09:47:45	Y	N/A	N	Y	N	N/A	N/A	Y	Y	N	N	2	No	Not Observed	3	2	Not Observed	4	5
137	16001121	CC	F	Y (note below)	2	72		F	Y	N	2016-09-16 10:11:34	CNA	Nurse O	None				PABB	Y	Y	Y	Y	Soap/water	Y	3	N/A	Y	N/A	N/A	2016-09-16 10:12:47	Y	Y	Y	Y	Y	Y	N	Y	Y	Y	N	1	Yes	1	2	3	4	7	6
138	16001122	CC	Su	N (estimate below)	15		70 yrs of age or older	F	N	N	2016-09-18 08:30:40	CNA	Nurse E	None				FABB	Y	Y	Y	Y	N	Y	3	N/A	N/A	N/A	N/A	2016-09-18 08:32:56	Y	Y	N	Y	N	N/A	N/A	Y	Y	Y	N	2	No	1	2	3	4	5	6
139	16001123	CC	Su	Y (note below)	14	84		F	N	N	2016-09-18 09:22:27	CNA	Nurse M	RN	2016-09-18 09:37:58	2016-09-18 09:40:52	174	FABB	N	Y	Y	Y	N	Y	3	N/A	N/A	N/A	N/A	2016-09-18 09:24:19	Y	Y	Y	Y	Y	Y	N	Y	Y	N	Y	1	Yes	1	3	2	4	6	5
140	16001124	KC	M	N (estimate below)	12		70 yrs of age or older	F	N	N	2016-09-19 07:55:42	CNA	Nurse N	None				PABB	Y	Y	Y	Y	Alcohol	Y	3	N/A	N/A	N/A	N/A	2016-09-19 07:55:46	Y	Y	Y	Y	Y	Y	Y	Y	Y	Y	Y	1	Yes	1	2	3	4	5	6
141	16001125	KC	T	N (estimate below)	20		70 yrs of age or older	F	N	N	2016-09-20 08:07:08	CNA		None				FABB	Y	Y	Y	Y	Alcohol	Y	2	N	N/A	N/A	N/A	2016-09-20 08:09:40	Y	N/A	Y	Y	Y	N/A	N/A	Y	Y	N	N	2	No	Not Observed	4	1	3	5	6
143	16001126	KC	T	N (estimate below)	16		Under 70 yrs of age	F	N	N	2016-09-20 09:50:10	CNA	Nurse N	CNA	2016-09-20 10:10:26	2016-09-20 10:15:33	307	FABB	Y	Y	Y	Y	N	Y	3	N/A	N/A	N/A	N/A	2016-09-20 09:51:03	Y	Y	Y	Y	Y	Y	Y	Y	Y	Y	N	2	No	1	2	4	3	5	6
148	16001127	CC	F	Y (note below)	14	68		F	N	N	2016-09-23 10:08:02	CNA	Nurse M	None				FABB	Y	Y	Y	Y	Alcohol	Y	3	N/A	N/A	N/A	N/A	2016-09-23 10:09:34	Y	N/A	Y	Y	Y	Y	N	Y	Y	N	N	2	No	Not Observed	3	1	2	5	4
149	16001128	CC	F	Y (note below)	8	73		F	N	N	2016-09-23 11:00:55	CNA	Nurse N	RN	2016-09-23 11:07:02	2016-09-23 11:08:07	65	FABB	Y	Y	Y	Y	Alcohol	Y	3	N/A	N/A	N/A	N/A	2016-09-23 11:04:21	Y	Y	Y	Y	Y	N/A	N/A	Y	Y	N	N	1	Yes	1	Not Observed	4	2	6	5
150	16001129	KC	Sa	N (estimate below)	21		70 yrs of age or older	F	N	N	2016-09-24 08:06:09	CNA	Nurse N	CNA	2016-09-24 08:06:33	2016-09-24 08:20:23	830	PABB	Y	Y	Y	Y	Alcohol	Y	3	N/A	N/A	N/A	N/A	2016-09-24 08:07:07	Y	Y	Y	Y	Y	Y	Y	Y	Y	Y	Y	1	Yes	1	3	2	6	5	4
151	16001130	KC	M	N (estimate below)	23		70 yrs of age or older	F	N	N	2016-09-26 08:07:06	CNA	Nurse F	CNA	2016-09-26 08:16:46	2016-09-26 08:21:48	302	PABB	Y	Y	Y	Y	N	Y	3	N/A	N/A	N/A	N/A	2016-09-26 08:07:09	Y	Y	Y	Y	N	Y	Y	Y	Y	Y	Y	1	Yes	1	5	4	6	3	2
152	16001131	KC	T	N (estimate below)	4		Under 70 yrs of age	F	N	N	2016-09-27 08:15:27	CNA	Nurse F	None				PABB	Y	Y	Y	Y	Alcohol	Y	3	N/A	N/A	N/A	N/A	2016-09-27 08:16:48	Y	Y	Y	Y	N	N/A	N/A	Y	Y	Y	N	1	Yes	1	7	4	5	3	2
153	16001132	KC	T	N (estimate below)	5		70 yrs of age or older	F	N	N	2016-09-27 09:24:06	CNA	Nurse B	None				PAShower	Y	Y	Y	Y	Alcohol	Y	3	N/A	N/A	N/A	N/A	2016-09-27 09:30:53	Y	Y	Y	Y	N/A	Y	N	N/A	Y	Y	Y	1	Yes	6	3	1	4	5	7
155	16001133	KC	T	Y (note below)	29	77		M	N	N	2016-09-27 10:08:26	CNA	Nurse B	None				PAShower	Y	Y	Y	Y	Alcohol	Y	3	N/A	N/A	N/A	N/A	2016-09-27 10:15:04	Y	N/A	Y	Y	N/A	Y	N	Y	Y	Y	Y	2	No	Not Observed	1	4	3	5	6
169	16001136	SZ	Sa	N (estimate below)	6		70 yrs of age or older	F	N	N	2016-10-08 09:16:20	CNA	Nurse J	None				FABB	Y	Y	Y	Y	Alcohol	Y	3	N/A	N/A	N/A	N/A	2016-10-08 09:19:39	Y	Y	N	Y	N	Y	Y	Y	Y	N	N	1	Yes	2	4	3	5	7	6
171	16001137	CC	M	Y (note below)	1	75		F	Y	N	2016-10-10 07:47:43	CNA	Nurse F	None				PABB	Y	Y	Y	Y	Alcohol	Y	3	N/A	Y	N/A	N/A	2016-10-10 07:50:20	Y	N/A	Y	Y	N	Y	Y	Y	Y	Y	Y	2	No	Not Observed	4	3	1	5	6
172	16001138	CC	M	Y (note below)	7	70		M	N	N	2016-10-10 09:02:01	CNA	Nurse M	None				FABB	Y	Y	Y	Y	N	Y	3	N/A	Y	Y	N/A	2016-10-10 09:04:45	Y	Y	Y	Y	Y	N/A	N/A	N/A	Y	N	N	1	Yes	1	3	4	5	6	7
176	16001139	SZ	F	Y (note below)	7	74		M	N	N	2016-10-14 09:05:58	CNA	Nurse M	None				PABB	Y	Y	Y	Y	Alcohol	Y	3	N/A	N/A	N/A	N/A	2016-10-14 09:09:53	Y	Y	Y	Y	Y	N	N	Y	Y	Y	Y	1	Yes	2	3	4	5	6	7
170	16001140	SZ	Sa	Y (note below)	5	67		M	N	N	2016-10-08 09:37:00	CNA	Nurse A	None				PAShower	Y	Y	Y	Y	Alcohol	Y	3	N/A	N/A	N/A	N/A	2016-10-08 09:40:33	Y	Y	Y	Y	N/A	Y	Y	Y	Y	Y	Y	1	Yes	7	5	6	2	3	4
159	16001141	CC	T	Y (note below)	1	90		F	Y	N	2016-10-04 08:24:45	CNA	Nurse N	CNA	2016-10-04 08:26:24	2016-10-04 08:36:17	593	FABB	Y	Y	Y	Y	Alcohol	Y	3	N/A	N	N/A	N/A	2016-10-04 08:26:39	Y	Y	Y	Y	Y	Y	Y	Y	Y	Y	Y	1	Yes	1	6	5	3	4	2
160	16001142	CC	T	Y (note below)	9	70		F	N	N	2016-10-04 08:49:30	CNA	Nurse N	None				PAShower	Y	Y	Y	Y	N	Y	3	N/A	N/A	N/A	N/A	2016-10-04 08:55:12	Y	Y	Y	Y	N/A	Y	N/A	Y	Y	Y	Y	1	Yes	1	3	4	5	7	6
161	16001146	SZ	W	Y (note below)	3	95		F	N	N	2016-10-05 08:09:54	CNA	Nurse B	None				PABB	Y	Y	Y	Y	Alcohol	Y	3	N/A	N/A	N/A	N/A	2016-10-05 08:11:36	Y	Y	Y	Y	Y	Y	Y	Y	Y	Y	Y	1	Yes	1	3	4	2	5	6
162	16001147	SZ	W	Y (note below)	2	64		M	N	N	2016-10-05 09:06:48	CNA	Nurse E	CNA	2016-10-05 09:20:02	2016-10-05 09:26:40	398	FABB	Y	Y	Y	Y	Alcohol	Y	3	N/A	N/A	N/A	N/A	2016-10-05 09:19:18	Y	Y	Y	Y	Y	Y	Y	Y	Y	N	Y	1	Yes	1	5	3	4	7	6
163	16001148	SZ	W	N (estimate below)	3		70 yrs of age or older	M	N	N	2016-10-05 09:27:38	CNA	Nurse B	None				FABB	Y	Y	Y	Y	Alcohol	Y	3	N/A	N/A	N/A	N/A	2016-10-05 09:29:08	Y	Y	Y	Y	Y	Y	Y	Y	Y	Y	Y	1	Yes	1	3	2	4	7	6
164	16001149	SZ	Th	Y (note below)	2	79		M	Y	N	2016-10-06 08:23:46	CNA	Nurse B	None				PABB	Y	Y	Y	Y	Alcohol	Y	3	N/A	Y	N/A	N/A	2016-10-06 08:25:13	Y	Y	Y	Y	Y	Y	Y	Y	Y	Y	Y	1	Yes	1	3	2	4	5	6
165	16001150	SZ	Th	Y (note below)	2	76		F	Y	N	2016-10-06 09:07:55	CNA	Nurse E	None				FABB	Y	Y	Y	Y	Alcohol	Y	3	N/A	N	N	N/A	2016-10-06 09:11:35	Y	Y	Y	Y	Y	Y	Y	Y	Y	Y	Y	1	Yes	1	4	5	6	2	3
166	16001151	SZ	Th	Y (note below)	4	76		M	N	N	2016-10-06 10:47:02	CNA	Nurse M	None				FABB	Y	Y	Y	Y	Alcohol	Y	3	N/A	N/A	N/A	N/A	2016-10-06 10:51:32	Y	Y	Y	Y	N	Y	Y	Y	Y	Y	Y	1	Yes	1	4	3	5	7	6
168	16001152	CC	F	Y (note below)	10	72		M	N	N	2016-10-07 11:06:26	CNA	Nurse A	None				PAShower	N	Y	Y	Y	Alcohol	Y	3	N/A	N/A	N/A	N/A	2016-10-07 11:07:54	Y	Y	Y	N	N/A	Y	N/A	Y	Y	Y	Y	1	Yes	7	3	2	4	6	5
167	16001153	CC	F	Y (note below)	3	85		F	N	N	2016-10-07 09:55:40	CNA	Nurse J	None				PABB	Y	Y	Y	Y	Alcohol	Y	3	N/A	Y	Y	N/A	2016-10-07 09:56:47	Y	N/A	N	Y	N	Y	N	N/A	Y	Y	N	2	No	Not Observed	3	4	Not Observed	1	2
173	16001154	CC	T	N (estimate below)	2		70 yrs of age or older	F	N	N	2016-10-11 08:23:02	CNA	Nurse N	None				FABB	Y	Y	Y	Y	Alcohol	Y	3	N/A	N/A	N/A	N/A	2016-10-11 08:24:01	Y	Y	Y	Y	Y	Y	Y	Y	Y	Y	Y	2	No	1	2	3	4	6	7
174	16001155	CC	T	Y (note below)	3	46		F	N	N	2016-10-11 10:03:51	CNA	Nurse N	None				PABB	Y	Y	Y	Y	N	Y	3	N/A	N/A	N/A	N/A	2016-10-11 10:08:54	Y	Y	Y	Y	Y	Y	Y	Y	Y	Y	N	1	Yes	1	2	3	4	6	5
177	16001156	SZ	F	N (estimate below)	6		70 yrs of age or older	F	N	N	2016-10-14 09:28:37	CNA	Nurse B	None				FABB	Y	Y	Y	Y	Alcohol	Y	3	N/A	N/A	N/A	N/A	2016-10-14 09:29:37	Y	Y	Y	Y	Y	Y	Y	Y	Y	Y	Y	1	Yes	1	4	2	3	6	7
179	16001157	CC	Su	Y (note below)	5	70		F	N	N	2016-10-16 10:32:50	CNA	Nurse M	None				FABB	Y	Y	Y	Y	N	Y	3	N/A	N/A	N/A	N/A	2016-10-16 10:35:09	Y	Y	Y	Y	Y	Y	N	Y	Y	N	Y	1	Yes	1	3	2	4	7	6
180	16001158	CC	M	Y (note below)	3	87		M	N	N	2016-10-17 09:22:37	CNA	Nurse A	None				PABB	Y	Y	Y	Y	N	Y	3	N/A	N/A	N/A	N/A	2016-10-17 09:26:09	Y	Y	N	Y	N	Y	N	Y	Y	Y	Y	1	Yes	1	4	5	3	7	8
181	16001159	CC	T	Y (note below)	6	61		M	N	N	2016-10-18 09:32:40	CNA	Nurse D	None				PAShower	Y	Y	Y	Y	Alcohol	Y	3	N/A	N/A	N/A	N/A	2016-10-18 09:34:07	Y	Y	Y	Y	N/A	Y	N/A	Y	Y	Y	Y	1	Yes	8	2	4	3	6	5
183	16001160	CC	F	Y (note below)	2	71		F	Y	N	2016-10-21 09:40:07	CNA	Nurse K	None				FABB	Y	Y	Y	Y	Alcohol	Y	1	Y	N	N/A	N/A	2016-10-21 09:46:00	Y	Y	N	Y	N	N/A	N/A	Y	Y	Y	N	1	Yes	1	4	5	3	6	7
185	16001161	CC	F	Y (note below)	5	74		F	N	N	2016-10-21 13:29:08	CNA	Nurse A	None				PAShower	N	Y	Y	Y	Alcohol	Y	3	N/A	N/A	N/A	N/A	2016-10-21 13:32:33	Y	Y	Y	Y	N/A	Y	N/A	Y	Y	Y	Y	1	Yes	8	6	5	2	4	3
186	16001162	SZ	Sa	N (estimate below)	5		70 yrs of age or older	M	N	N	2016-10-22 09:18:52	CNA	Nurse A	None				PABB	Y	Y	Y	Y	Alcohol	Y	3	N/A	N/A	N/A	N/A	2016-10-22 09:20:21	Y	Y	N	Y	N	Y	Y	Y	Y	N	Y	1	Yes	1	4	5	2	6	7
187	16001163	SZ	Sa	N (estimate below)	4		70 yrs of age or older	M	N	N	2016-10-22 10:03:53	CNA	Nurse J	None				FABB	Y	Y	Y	Y	Alcohol	Y	3	N/A	N/A	N/A	N/A	2016-10-22 10:05:17	Y	Y	Y	Y	Y	Y	Y	Y	Y	Y	Y	1	Yes	1	3	4	2	7	6
188	16001164	SZ	Sa	Y (note below)	5	69		F	N	N	2016-10-22 10:29:07	CNA	Nurse N	None				PABB	Y	Y	Y	Y	Alcohol	Y	3	N/A	N/A	N/A	N/A	2016-10-22 10:31:43	Y	Y	Y	Y	Y	Y	N	Y	Y	Y	Y	1	Yes	1	2	3	4	6	5
189	16001165	CC	Su	Y (note below)	8	76		F	N	N	2016-10-23 10:10:18	CNA	Nurse K	None				PAShower	Y	Y	Y	Y	Alcohol	Y	3	N/A	N/A	N/A	N/A	2016-10-23 10:14:15	Y	Y	N	Y	N/A	Y	N/A	N/A	Y	Y	Y	1	Yes	1	3	4	5	6	7
190	16001166	CC	Su	Y (note below)	7	76		M	N	N	2016-10-23 11:49:11	CNA	Nurse N	None				PABB	Y	Y	Y	Y	Alcohol	Y	3	N/A	N/A	N/A	N/A	2016-10-23 11:52:00	Y	Y	Y	Y	Y	Y	N	Y	Y	Y	N	1	Yes	1	3	4	5	6	7
178	16001168	CC	Su	Y (note below)	35	92		M	N	N	2016-10-16 09:14:48	CNA	Nurse D	None				FABB	Y	Y	Y	Y	Alcohol	Y	3	N/A	N/A	N/A	N/A	2016-10-16 09:16:04	Y	Y	Y	Y	Y	Y	N	Y	Y	N	Y	1	Yes	1	3	4	2	6	7
192	16001169	SZ	T	Y (note below)	5	68		M	N	N	2016-10-25 09:25:35	CNA	Nurse M	None				FABB	Y	Y	Y	Y	Alcohol	Y	3	N/A	N/A	N/A	N/A	2016-10-25 09:28:41	Y	Y	Y	Y	Y	Y	Y	Y	Y	N	Y	1	Yes	1	2	4	3	5	6
193	16001170	SZ	T	Y (note below)	8	83		F	N	N	2016-10-25 10:25:13	CNA	Nurse N	None				PABB	Y	Y	Y	Y	Alcohol	Y	3	N/A	N/A	N/A	N/A	2016-10-25 10:37:17	Y	Y	Y	Y	Y	Y	Y	Y	Y	Y	Y	1	Yes	1	3	4	7	6	5
191	16001171	SZ	T	Y (note below)	1	92		F	Y	N	2016-10-25 08:33:08	CNA	Nurse N	None				FABB	Y	Y	Y	Y	Alcohol	Y	3	N/A	N/A	N/A	N/A	2016-10-25 08:34:43	Y	Y	Y	Y	Y	Y	Y	Y	Y	Y	Y	1	Yes	1	4	2	3	6	5
194	16001172	CC	Th	Y (note below)	4	68		M	N	N	2016-10-27 08:46:10	CNA	Nurse N	None				PAShower	Y	Y	Y	Y	N	Y	3	N/A	N/A	N/A	N/A	2016-10-27 08:54:17	Y	Y	Y	Y	N/A	Y	N/A	Y	Y	Y	Y	1	Yes	1	3	4	5	7	6
196	16001173	CC	Th	Y (note below)	4	70		M	N	N	2016-10-27 10:49:23	CNA	Nurse P (float nurse)	None				PABB	Y	Y	Y	Y	Alcohol	Y	3	N/A	N/A	N/A	N/A	2016-10-27 10:50:03	Y	Y	Y	Y	Y	Y	Y	Y	Y	Y	N	1	Yes	1	2	3	5	6	7
195	16001174	CC	Th	Y (note below)	5	63		M	N	N	2016-10-27 10:14:17	CNA	Nurse M	None				FABB	Y	Y	Y	Y	N	Y	3	N/A	Y	N/A	N/A	2016-10-27 10:15:32	Y	Y	Y	Y	Y	Y	N	Y	Y	Y	N	1	Yes	1	3	4	5	6	7
197	16001175	CC	F	Y (note below)	3	58		M	Y	N	2016-10-28 08:03:52	CNA	Nurse G	None				PABB	Y	Y	Y	N	N	Y	3	N/A	Y	N/A	N/A	2016-10-28 08:04:26	N	N/A	N	Y	N	N/A	N/A	Y	Y	N	N	1	Yes	Not Observed	3	2	1	4	5
198	16001176	CC	F	Y (note below)	7	78		M	N	N	2016-10-28 09:56:46	CNA	Nurse G	None				PAShower	Y	Y	Y	Y	Alcohol	Y	3	N/A	N/A	N/A	N/A	2016-10-28 09:59:24	Y	Y	N	Y	N/A	Y	N/A	N/A	Y	N	Y	1	Yes	1	3	4	7	6	5
199	16001177	SZ	F	Y (note below)	4	76		M	N	N	2016-10-28 11:16:31	CNA	Nurse M	None				PAShower	Y	Y	Y	N	Alcohol	Y	3	N/A	N/A	N/A	N/A	2016-10-28 11:22:53	Y	N	N	Y	N/A	Y	Y	Y	Y	N	Y	2	No	Not Observed	3	2	4	6	5
200	16001179	SZ	Sa	Y (note below)	5	63		M	N	N	2016-10-29 08:50:39	CNA	Nurse G	None				PABB	Y	Y	Y	Y	Alcohol	Y	3	N/A	N/A	N/A	N/A	2016-10-29 08:53:30	Y	Y	N	Y	Y	Y	Y	N	Y	N	N	1	Yes	1	Not Observed	Not Observed	3	Not Observed	Not Observed
201	16001180	SZ	Sa	Y (note below)	6	73		M	N	N	2016-10-29 10:54:27	CNA	Nurse A	None				FABB	Y	Y	Y	Y	N/A	N/A	3	N/A	N/A	N/A	N/A	2016-10-29 10:57:47	Y	Y	Y	Y	Y	Y	Y	Y	Y	Y	Y	1	Yes	1	4	3	2	6	5
202	16001182	SZ	T	N (estimate below)	2		Under 70 yrs of age	F	N	N	2016-11-01 08:05:00	CNA	Nurse B	None				PAShower	Y	Y	Y	Y	Alcohol	Y	3	N/A	N/A	N/A	N/A	2016-11-01 08:05:26	Y	Y	Y	Y	N/A	Y	Y	Y	Y	Y	Y	2	No	1	2	5	4	7	6
203	16001183	SZ	T	N (estimate below)	8		70 yrs of age or older	M	N	N	2016-11-01 08:43:10	CNA	Nurse N	None				PAShower	Y	Y	Y	Y	Alcohol	Y	3	N/A	N/A	N/A	N/A	2016-11-01 08:45:03	Y	Y	Y	Y	N/A	Y	Y	Y	Y	Y	Y	1	Yes	1	4	3	5	7	6
204	16001184	SZ	T	Y (note below)	7	69		F	N	N	2016-11-01 09:12:19	CNA	Nurse N	None				PABB	Y	Y	Y	Y	Alcohol	Y	3	N/A	N/A	N/A	N/A	2016-11-01 09:25:50	Y	N	Y	Y	Y	Y	Y	Y	Y	Y	Y	2	No	Not Observed	1	2	3	4	5
206	16001185	CC	W	Y (note below)	5	85		F	N	N	2016-11-02 10:15:59	CNA	Nurse N	None				PAShower	Y	Y	Y	Y	Alcohol	Y	1	Y	N/A	N/A	N/A	2016-11-02 10:21:38	Y	Y	Y	Y	N/A	Y	N/A	Y	Y	Y	Y	2	No	1	2	4	5	6	7
205	16001186	CC	W	Y (note below)	3	93		F	N	N	2016-11-02 09:51:52	CNA	Nurse D	RN	2016-11-02 10:05:42	2016-11-02 10:09:09	207	FABB	Y	Y	Y	Y	N	Y	3	N/A	N/A	N/A	N/A	2016-11-02 09:54:55	Y	Y	Y	Y	Y	Y	N	Y	Y	Y	N	2	No	1	7	2	3	6	4
207	16001188	SZ	Th	Y (note below)	3	56		F	N	N	2016-11-03 09:38:12	CNA	Nurse C	None				FABB	Y	Y	Y	Y	Alcohol	Y	3	N/A	N/A	N/A	N/A	2016-11-03 09:42:11	Y	Y	N	Y	N	Y	Y	Y	Y	Y	N	1	Yes	1	3	4	2	Not Observed	5
208	16001190	CC	F	Y (note below)	3	56		F	N	N	2016-11-04 09:47:33	CNA	Nurse N	None				PAShower	N	Y	Y	N	Alcohol	Y	3	N/A	N/A	N/A	N/A	2016-11-04 09:49:55	Y	Y	N	Y	N/A	Y	N/A	N/A	Y	N	Y	1	Yes	1	3	5	4	6	7
210	16001192	SZ	Sa	Y (note below)	3	68		F	N	N	2016-11-05 10:33:27	CNA	Nurse F	None				PABB	Y	Y	Y	Y	Alcohol	Y	3	N/A	N/A	N/A	N/A	2016-11-05 10:36:27	Y	N	N	Y	N	Y	Y	Y	Y	Y	N	2	No	Not Observed	4	2	3	5	6
211	16001193	SZ	Sa	Y (note below)	3	87		F	N	N	2016-11-05 11:06:45	CNA	Nurse N	None				PAShower	Y	Y	Y	Y	Alcohol	Y	1	Y	N/A	N/A	N/A	2016-11-05 11:08:00	Y	Y	Y	Y	N/A	Y	N/A	Y	Y	Y	Y	1	Yes	8	3	1	4	7	6
				179
[truncated: 39 more columns]

## Sheet: CaseB
record_id	sticker	Observer	Day Week	Pt age known	Admit day	Pt Age	Est age	sex	1st_bath	Phys_order	supplies time	Who_Doing_Bath	Nurse Name	Helper_type	Helper_start_time	Helper_end_time	Helper_duration	Bath_Type	basin_ziploc	washcloths	chg_soap	chg_compatible_lotion_medl	hand_hygiene_performed	don_clean_gloves	personal_protective_equipm	explain_rationale_process	explain_to_caregivers	use_patient_instruction_ca	Begin_bath	a_wet_washcloths	b_wash_patient_s_face	c_use_1_washcloth_bodypart	d_apply_2_pumps	e_use_diff_rinsecloth	f_non_CHG-soap on perineum	g_rinse_perineum	h_avoid_CHG_drains/lines/dressing	i_towel_dry	j_apply_lotion	k_complete_bath	face_done_pt	face	left_arm	right_arm	chest_abdomen	left_leg	right_leg	back	perineum
123	16002001	SZ	Th	Y (note below)	2	17		F	0	0	2016-09-08 09:50:54	CNA	Nurse B	RN	2016-09-08 09:56:28	2016-09-08 10:02:54	386	FABB	1	1	1	1	Alcohol	1			1		2016-09-08 09:56:28	1	1	1	1	1	1	1	1	1	1	1	0	5	7	6	8	4	3	2	1
124	16002002	SZ	F	Y (note below)	4	15		F	0	0	2016-09-09 10:39:34	CNA	Nurse B	None				PABB	1	1	1	1	Alcohol	1	1				2016-09-09 10:41:12	1	1	1	1	1	1	1	1	1	0	1	1	1	3	2	4	7	6	8	5
129	16002003	SZ	M	Y (note below)	4	3		M	0	0	2016-09-12 13:19:44	CNA	Nurse A	None				FABB	1	1	1	1	Alcohol	1	1				2016-09-12 13:25:43	1	1	1	1	0	1	1	1	1	0	1	0	1	4	3	2	6	7	5	8
136	16002004	SZ	F	Y (note below)	16	18		M	0	0	2016-09-16 09:59:10	CNA	Nurse A	RN	2016-09-16 10:00:29	2016-09-16 10:13:30	781	FABB	1	1	1	0	Alcohol	1	1				2016-09-16 10:00:29	1	1	0	1	0	1	1	1	1	0	1	0	1	5	4	6	2	3	7	8
142	16002005	SZ	T	Y (note below)	16	18		M	0	0	2016-09-20 09:23:09	CNA	Nurse A	None				FABB	1	1	1	0	Alcohol	1	1				2016-09-20 09:25:21	1	1	1	1	0	1	1	1	1	0	1	0	2	5	4	3	7	6	1	8
144	16002006	SZ	T	Y (note below)	1	15		F	1	0	2016-09-20 09:55:13	CNA	Nurse B	CNA	2016-09-20 10:01:57	2016-09-20 10:23:26	1289	FABB	1	1	1	1	Alcohol	1			1		2016-09-20 10:01:04	1	1	1	1	1	1	1	1	1	1	1	0	1	2	3	4	6	5	8	7
145	16002007	SZ	T	Y (note below)	7	5		M	0	0	2016-09-20 10:38:47	CNA	Nurse A	None				FABB	1	1	1	0	Alcohol	1					2016-09-20 10:41:42	1	1	0	1	0	1	1	1	1	0	0	0	1	4	5	3	Not Observed	6	2	7
146	16002008	SZ	W	Y (note below)	35	5		M	0	0	2016-09-21 10:28:50	RN	Nurse D	CNA	2016-09-21 10:30:52	2016-09-21 10:41:10	618	FABB	1	1	1	1	Alcohol	1					2016-09-21 10:31:07	1	1	1	1	1	1	1	1	1	1	1	0	1	5	4	6	2	3	8	7
147	16002009	CC	Th	Y (note below)	1	1		M	1	0	2016-09-22 09:18:06	CNA	Nurse B	None				FABB	1	1	1	1	Alcohol	1			1		2016-09-22 09:21:14	1	1	1	1	1	1	0	1	1	1	0	0	6	5	1	4	3	2	Not Observed	7
154	16002010	CC	T	Y (note below)	53	7		M	0	0	2016-09-27 10:18:11	CNA	Nurse A	None				FABB	1	1	1	1	Alcohol	1					2016-09-27 10:21:13	1	1	1	0	0			1	1	1	0	0	5	1	4	2	6	7	3	Not Observed
156	16002011	CC	Th	Y (note below)	3	12		F	0	0	2016-09-29 09:16:58	CNA	Nurse E	None				FABB	1	1	1	1	Alcohol	1					2016-09-29 09:19:19	1	1	1	0	1	1	1		1	1	1	0	2	8	6	7	4	3	1	5
157	16002012	CC	Th	Y (note below)	6	1		M	0	0	2016-09-29 10:19:44	CNA	Nurse B	CNA	2016-09-29 10:21:21	2016-09-29 10:28:08	407	FABB	1	1	1	0	Alcohol	1					2016-09-29 10:21:12	1	1	0	1	0	0		1	1	1	1	0	2	3	4	5	6	Not Observed	7	1
158	16002013	CC	F	Y (note below)	7	2		F	0	0	2016-09-30 11:05:38	CNA	Nurse B	None				FABB	1	1	1	1	Alcohol	1	1				2016-09-30 11:14:04	1		0	1	0				1	1	0	0	Not Observed	1	2	3	Not Observed	Not Observed	Not Observed	Not Observed
175	16002014	KC	M	Y (note below)	2	13		M	0	0	2016-10-11 10:20:04	CNA	Nurse B	None				PABB	1	1	1	1	Alcohol	1					2016-10-11 10:24:00	1	0	1	1	1			1	1	0	0	0	Not Observed	2	3	1	Not Observed	Not Observed	4	Not Observed
182	16002015	KC	Th	Y (note below)	2	7		F	0	0	2016-10-20 09:39:20	CNA	Nurse P (float nurse)	None				PABB	1	1	1	0	Alcohol	1	1				2016-10-20 09:40:05	1	1	0	1	0			1	1	0	0	1	1	5	4	6	2	3	7	Not Observed
184	16002016	KC	F	Y (note below)	1	8		M	1	0	2016-10-21 10:06:59	CNA	Nurse B	None				PABB	1	1	1	1	Alcohol	1	1	0	0	0	2016-10-21 10:08:13	1	1	0	1	0	1	1	1	1	1	1	1	1	4	5	2	6	7	3	8
212	16002017	CC	Sa	Y (note below)	3	1		M	1	0	2016-11-12 08:44:43	CNA	Nurse C	None				FABB	1	1	1	1	Alcohol	1			1		2016-11-12 08:47:01	1		1	1	1				1	1	0	0	Not Observed	4	5	3	1	2	6	Not Observed
213	16002018	KC	Th	Y (note below)	3	15		M	0	0	2016-11-17 09:57:32	CNA	Nurse A	None				FABB	1	1	1	1	Alcohol	1	1				2016-11-17 09:59:34	1	1	0	1	0	0	0	0	1	1	0	0	1	4	3	2	6	5	7	Not Observed
214	16002019	KC	Th	Y (note below)	3	15		M	0	0	2016-11-17 10:43:21	CNA	Nurse A	None				FABB	0	1	1	1	Alcohol	1					2016-11-17 10:45:04	1	1	0	1	0	1	1	1	1	0	1	0	1	3	4	2	8	7	5	6
215	16002020	CC	T	Y (note below)	2	2		M	0	0	2016-11-22 08:32:14	CNA	Nurse E	None				FABB	1	1	1	1	Alcohol	1					2016-11-22 08:38:02	1	1	1	1	0	1	0	1	1	0	1	0	1	4	3	5	6	7	2	8
216	16002021	CC	T	Y (note below)	2	2		M	0	0	2016-11-22 08:55:24	RN	Nurse D	None				FABB	1	1	1	1	N	1			1		2016-11-22 08:57:07	1	1	0	1	0	1	0		1	1	0	0	2	4	5	3	6	7	8	1
238	16002023	SZ	M	Y (note below)	3	0		F	0	0	2017-01-09 09:37:36	CNA	Nurse H	None				FABB	1	1	1	1	Alcohol	1	1				2017-01-09 09:40:18	1	1	0	1	0	1	1		1	1	1	0	1	5	3	2	8	7	4	6
218	16002024	KC	T	N (estimate below)	2		Under 70 yrs of age	M	1	0	2016-11-29 09:50:45	CNA	Nurse E	None				FABB	1	1	1	1	Alcohol	1		1	1		2016-11-29 09:52:07	1	1	0	1	0			1	1	1	0	0	7	5	6	4	1	2	3	Not Observed
217	16002025	SZ	T	Y (note below)	35	15		F	0	0	2016-11-29 09:25:40	CNA	Nurse B	CNA	2016-11-29 09:38:25	2016-11-29 09:42:14	229	FABB	1	1	1	1	Alcohol	1					2016-11-29 09:28:25	1	1	0	1	0	1	1	1	1	1	1	0	7	6	2	3	5	4	1	8
219	16002026	SZ	T	Y (note below)	14	17		M	0	0	2016-11-29 10:06:08	CNA	Nurse B	CNA	2016-11-29 10:12:05	2016-11-29 10:13:06	61	FABB	1	1	1	1	Alcohol	1	1				2016-11-29 10:10:02	1	1	1	1	1	1	1	1	1	0	1	0	5	2	6	1	3	4	8	7
220	16002027	CC	W	Y (note below)	2	1		M	1	0	2016-12-07 09:29:56	CNA	Nurse E	None				FABB	1	1	1	1	Alcohol	1			0	0	2016-12-07 09:34:54	1	1	0	1	0	1	1	1	1	1	1	0	7	3	4	2	5	6	1	8
221	16002028	SZ	W	Y (note below)	15	15		F	0	0	2016-12-07 12:30:41	CNA	Nurse B	None				FABB	1	1	1	1	Alcohol	1					2016-12-07 12:32:41	1	1	0	1	0	0	0	1	1	0	0	0	1	Not Observed	Not Observed	2	Not Observed	3	Not Observed	Not Observed
222	16002029	SZ	Sa	Y (note below)	1	3		M	1	0	2016-12-10 10:43:43	CNA	Nurse H	None				FABB	1	1	1	1	Alcohol	1	1		1		2016-12-10 10:49:50	1	1	0	1	0	1	1		1	1	1	0	1	5	2	3	7	6	4	8
223	16002030	CC	T	Y (note below)	1	2		F	1	0	2016-12-13 09:18:37	CNA	Nurse E	None				FABB	1	1	1	1	Alcohol	1			0	0	2016-12-13 09:22:05	1		1	0	0	1	0	1	1	0	1	0	Not Observed	3	2	4	6	7	1	5
224	16002031	SZ	T	Y (note below)	31	3		F	0	0	2016-12-13 09:34:20	CNA	Nurse B	None				FABB	1	1	1	1	Alcohol	1					2016-12-13 09:39:38	1	1	0	1	0	1	1	1	1	0	1	0	6	5	4	3	2	1	8	7
225	16002032	CC	T	Y (note below)	7	18		F	0	0	2016-12-13 09:58:42	CNA	Nurse E	None				FABB	1	1	1	1	N	1					2016-12-13 10:02:13	1	1	1	0	1	1	0	1	1	0	1	0	1	2	4	3	5	6	8	7
226	16002033	CC	F	Y (note below)	30	3		F	0	0	2016-12-16 09:16:04	CNA	Nurse B	RN	2016-12-16 09:21:41	2016-12-16 09:26:28	287	FABB	1	1	1	1	Alcohol	1					2016-12-16 09:16:53	1	1	0	0	0	1	0	1	1	0	1	0	3	6	5	4	2	1	7	8
227	16002034	SZ	F	Y (note below)	2	1		M	1	0	2016-12-16 10:42:15	CNA	Nurse B	None				FABB	1	1	1	1	Soap/water	1	1				2016-12-16 10:45:55	1	1	0	1	0	1	1	1	1	1	1	0	1	6	5	4	3	2	8	7
228	16002035	SZ	F	Y (note below)	2	2		F	0	0	2016-12-16 12:01:20	CNA	Nurse B	None				FABB	1	1	1	1	Alcohol	1	1				2016-12-16 12:05:14	1	1	0	1	0	1	1	1	1	1	1	0	1	4	5	2	6	7	2	8
229	16002036	SZ	M	Y (note below)	45	2		F	0	0	2016-12-19 09:18:17	CNA	Nurse B	None				FABB	1	1	1	1	Alcohol	1					2016-12-19 09:20:38	1	1	0	1	0	1	1	1	1	1	1	0	7	3	2	1	5	4	6	8
230	16002037	SZ	T	Y (note below)	19	3		M	0	0	2016-12-27 09:25:43	CNA	Nurse G	RN	2016-12-27 09:32:14	2016-12-27 09:33:24	70	FABB	1	1	1	1	Alcohol	1					2016-12-27 09:27:28	1	1	1	1	1			1	1	0	0	0	1	4	2	3	7	6	8	Not Observed
231	16002038	SZ	T	Y (note below)	2	6		F	0	0	2016-12-27 10:49:19	CNA	Nurse E	None				FABB	1	1	1	1	Alcohol	1	1				2016-12-27 10:51:45	1	1	0	1	0	1	1	1	1	1	1	0	1	3	4	2	8	7	6	5
232	16002039	SZ	W	Y (note below)	15	4		M	0	0	2016-12-28 08:58:38	CNA	Nurse E	None				FABB	1	1	1	1	Alcohol	1	1				2016-12-28 09:05:31	1	1	1	1	0	1	1	1	1	1	1	0	1	4	2	3	8	7	6	5
233	16002040	SZ	W	Y (note below)	4	6		F	0	0	2016-12-28 10:06:00	CNA	Nurse E	RN	2016-12-28 10:08:22	2016-12-28 10:17:05	523	FABB	1	1	1	1	Alcohol	1	1				2016-12-28 10:08:05	1	1	1	1	1	1	1	1	1	1	1	0	8	5	4	6	2	3	7	1
234	16002041	SZ	Th	Y (note below)	2	15		F	0	0	2016-12-29 11:34:57	CNA	Nurse G	None				FABB	1	1	1	1	Soap/water	1					2016-12-29 11:38:42	1	1	1	1	1	1	1	1	1	0	1	0	2	3	1	4	7	6	5	8
235	16002042	SZ	Th	Y (note below)	7	2		M	0	0	2016-12-29 12:23:04	CNA	Nurse G	None				FABB	1	1	1	0	Alcohol	1					2016-12-29 12:29:23	1	0	0	1	0	1	1	1	1	0	0	0	4	2	1	3	6	5	Not Observed	7
236	16002043	SZ	Th	Y (note below)	2	7		F	0	0	2017-01-05 10:25:30	CNA	Nurse B	None				FABB	1	1	1	1	Alcohol	1	1				2017-01-05 10:30:24	1	1	1	1	0	0	0	1	1	1	0	0	1	3	4	2	7	6	5	Not Observed
237	16002044	SZ	Sa	Y (note below)	4	7		F	0	0	2017-01-07 09:39:45	CNA	Nurse C	None				FABB	1	1	1	1	Alcohol	1	1				2017-01-07 09:43:00	1	0	1	1	1			1	1	0		0	Not Observed	4	5	3	1	2	6	Not Observed
239	16002045	SZ	M	Y (note below)	14	15		M	0	0	2017-01-09 10:23:12	CNA	Nurse H	None				PABB	1	1	1	1	Alcohol	1					2017-01-09 10:25:18	1	1	0	1	0	0	0	1	1	0	0	1	1	5	4	2	6	Not Observed	Not Observed	3
240	16002046	CC	W	Y (note below)	2	2		M	0	0	2017-01-11 08:03:32	CNA	Nurse E	None				FABB	1	1	1	0	Soap/water	1	1				2017-01-11 08:06:39	1	1	0	0	0	1	1	1	1	0	1	0	8	6	7	5	2	3	4	1
241	16002047	CC	W	Y (note below)	2	11		F	0	0	2017-01-11 09:23:53	CNA	Nurse E	None				FABB	1	1	1	0	N	1					2017-01-11 09:27:10	1	1	1	0	1	1	1		1	0	1	0	1	3	4	2	8	7	5	6
242	16002048	SZ	W	Y (note below)	9	3		M	0	0	2017-01-11 10:57:07	CNA	Nurse A	None				FABB	1	1	1	1	Alcohol	1	1				2017-01-11 10:58:12	1	1	0	1	0	1	1		1	0	1	0	1	5	2	4	7	6	3	8
243	16002049	SZ	W	Y (note below)	4	2		M	0	0	2017-01-11 11:33:05	CNA	Nurse A	None				FABB	1	1	1	1	Alcohol	1					2017-01-11 11:34:29	1	1	0	1	0	1	1	1	1	1	1	0	1	3	5	4	6	7	2	8
244	16002050	CC	W	Y (note below)	4	2		F	0	0	2017-01-18 08:36:37	CNA	Nurse E	None				FABB	1	1	1	0	N	1	1				2017-01-18 08:42:14	1	1	1	1	1	1	1	1	1	0	0	0	6	Not Observed	5	4	2	3	Not Observed	1
246	16002051	CC	W	Y (note below)	1	3		F	1	0	2017-01-18 11:33:39	CNA	Nurse E	None				FABB	1	1	1	0	Alcohol	1			1		2017-01-18 11:36:13	1		1	1	1	1	0	1	1	0	0	0	Not Observed	6	5	Not Observed	1	2	4	3
245	16002053	SZ	W	Y (note below)	3	8		F	0	0	2017-01-18 10:27:00	CNA	Nurse A	None				FABB	1	1	1	1	Alcohol	1	0				2017-01-18 10:28:59	1	1	1	1	1	0	0	1	1	0	1	0	1	4	3	5	7	6	2	Not Observed
247	16002054	SZ	W	Y (note below)	6	9		M	0	0	2017-01-18 13:44:59	CNA	Nurse A	None				FABB	1	1	1	1	Alcohol	1					2017-01-18 13:47:06	1	1	1	1	0	0	0	1	1	1	0	0	1	4	3	2	Not Observed	Not Observed	5	Not Observed
249	16002055	CC	F	Y (note below)	18	3		M	0	0	2017-01-20 11:04:18	CNA	Nurse H	CNA	2017-01-20 11:08:33	2017-01-20 11:21:36	783	FABB	1	1	1	1	Alcohol	1	1				2017-01-20 11:09:06	1	1	0	1	0	1	0	1	1	1	1	0	1	4	5	3	7	8	2	6
248	16002056	CC	F	Y (note below)	2	11		F	0	0	2017-01-20 10:27:02	CNA	Nurse O	None				FABB	1	1	1	1	Alcohol	1	1				2017-01-20 10:29:39	1	1	0	1	0	1	1	1	1	1	1	1	1	3	2	5	8	7	4	6
250	16002057	CC	Sa	Y (note below)	6	1		M	1	0	2017-01-21 09:52:21	CNA	Nurse H	None				FABB	1	1	1	1	Alcohol	1	1		0		2017-01-21 09:55:06	1	1	0	1	0	1	0	1	1	1	1	0	1	3	4	7	6	5	2	8
251	16002058	SZ	Su	Y (note below)	6	1		M	0	0	2017-01-22 11:10:02	CNA	Nurse G	None				FABB	1	1	1	1	Alcohol	1					2017-01-22 11:14:13	1	0	1	1	0	0	0	1	1	1	0	0	Not Observed	4	5	3	1	2	6	Not Observed
254	16002060	CC	M	Y (note below)	3	17		M	0	0	2017-01-23 09:52:37	CNA	Nurse A	None				FABB	1	1	1	0	Alcohol	1					2017-01-23 09:55:50	1		1	1	0			1	1	0	0	0	Not Observed	4	2	3	Not Observed	Not Observed	1	Not Observed
259	16002061	CC	Th	Y (note below)	4	7		F	0	0	2017-02-02 08:47:49	CNA	Nurse E	None				PAShower	1	1	1	0	Alcohol	1					2017-02-02 08:51:20	1	1	0	1		1		1	1	0	1	0	7	5	4	6	3	2	1	8
260	16002062	CC	Th	Y (note below)	1	0		M	1	0	2017-02-02 09:12:39	CNA	Nurse E	None				FABB	1	1	1	0	N	1			0		2017-02-02 09:13:04	1	1	0	1	0			1	1	0	0	0	1	3	4	2	Not Observed	6	5	Not Observed
264	16002063	CC	F	Y (note below)	14	1		M	0	0	2017-02-03 11:32:07	CNA	Nurse F	None				FABB	1	1	1	0	Alcohol	1					2017-02-03 11:33:17	1	1	1	0	1	1	1	1	1	0	1	0	1	2	3	4	6	7	5	8
263	16002064	KM	F	Y (note below)	4	1		F	0	0	2017-02-03 09:22:38	CNA	Nurse H	None				FABB	1	1	1	1	Alcohol	1	1	0	1		2017-02-03 09:24:23	1	1	0	1	0	1	1	1	1	1	1	0	1	4	2	3	8	6	5	7
262	16002065	CC	F	Y (note below)	40	1		M	0	0	2017-02-03 09:20:54	CNA	Nurse F	RN	2017-02-03 09:24:14	2017-02-03 09:28:21	247	FABB	1	1	1	1	Alcohol	1					2017-02-03 09:24:14	1	1	1	0	1	1	0	1	1	0	1	0	8	5	6	4	1	2	7	3
265	16002066	KM	M	Y (note below)	0	1		F	1	0	2017-02-06 09:45:39	CNA	Nurse E	None				FABB	1	1	1	1	Alcohol	1	1				2017-02-06 09:47:55	1	1	0	1	0	1	1	1	1	0	1	0	8	5	6	4	2	3	7	1
266	16002067	CC	Th	Y (note below)	1	1		F	1	0	2017-02-09 09:28:39	CNA	Nurse B	None				FABB	1	1	1	1	N	1	1		0	1	2017-02-09 09:35:13	1	1	0	1	0	1	0		1	1	1	0	7	4	2	3	5	6	1	8
252	16002068	SZ	M	Y (note below)	20	3		M	0	0	2017-01-23 08:54:27	CNA	Nurse E	None				FABB	1	1	1	1	Alcohol	1	1				2017-01-23 08:58:29	1	1	1	1	1	1	1	1	1	1	1	0	7	5	6	4	2	3	8	1
267	16002069	CC	Th	Y (note below)	2	3		F	0	0	2017-02-09 10:08:30	CNA	Nurse B	None				FABB	1	1	1	1	Alcohol	1	1				2017-02-09 10:11:35	1	1	1	1	1			1	1	1	0	0	7	4	6	5	1	2	3	Not Observed
268	16002070	KM	F	Y (note below)	4	13		M	0	0	2017-02-10 09:06:03	CNA	Nurse H	None				PABB	1	1	1	0	Alcohol	1		1	1		2017-02-10 09:07:42	1	1	1	1	1			1	1	0	0	0	4	3	Not Observed	2	5	6	1	Not Observed
269	16002071	KM	F	Y (note below)	4	2		F	1	0	2017-02-10 10:08:50	CNA	Nurse H	None				FABB	1	1	1	1	Alcohol	1	1	0	1		2017-02-10 10:09:07	1	0	1	1	1	0	0	1	1	1	0	0	Not Observed	3	4	2	5	7	1	Not Observed
256	16002072	CC	Th	Y (note below)	2	3		M	0	0	2017-01-26 10:14:03	CNA	Nurse B	None				FABB	1	1	1	1	Soap/water	1		1			2017-01-26 10:15:59	1	1	0	1	0			0	1	0	0	0	1	4	3	2	Not Observed	Not Observed	Not Observed	Not Observed
270	16002073	SZ	Su	Y (note below)	7	7		M	0	0	2017-02-12 09:07:25	CNA	Nurse I	None				FABB	1	1	1	0	Alcohol	1					2017-02-12 09:07:51	1	0	1	1	1	1	1	1	1	1	0	0	6	5	4	3	2	1	Not Observed	7
271	16002074	SZ	Su	Y (note below)	3	10		F	0	0	2017-02-12 10:24:18	CNA	Nurse I	RN	2017-02-12 10:25:10	2017-02-12 10:33:13	483	FABB	1	1	1	1	Alcohol	1	1				2017-02-12 10:25:18	1	1	1	1	1	1	1	1	1	1	0	0	2	6	4	5	1	3	Not Observed	7
273	16002075	KM	M	Y (note below)	4	10		F	0	0	2017-02-13 10:40:52	CNA	Nurse E	None				FABB	1	1	1	1	Alcohol	1	1		1		2017-02-13 10:41:58	1	1	0	1	0	1	1	1	1	0	1	0	8	5	7	6	1	2	4	3
272	16002076	CC	M	Y (note below)	1	1		M	1	0	2017-02-13 09:32:38	CNA	Nurse B	None				FABB	1	1	1	1	Alcohol	1	1		1	0	2017-02-13 09:37:33	1	1	0	0	0	1	0		1	1	1	0	7	5	4	3	2	1	6	8
274	16002077	CC	Th	Y (note below)	4	1		F	0	0	2017-02-16 09:48:05	CNA	Nurse E	None				FABB	1	1	1	0	Alcohol	1	1				2017-02-16 09:50:04	1	1	0	1	0	1	0	1	1	0	1	0	1	3	5	4	6	7	2	8
275	16002078	KM	Sa	Y (note below)	5	18		M	0	0	2017-02-18 09:58:40	CNA	Nurse H	None				FABB	1	1	1	1	Alcohol	1		1	1		2017-02-18 10:01:36	1	1	0	1	0			1	1	0	0	0	1	4	3	2	5	6	Not Observed	Not Observed
276	16002080	KM	Sa	Y (note below)	3	13		M	0	0	2017-02-18 10:58:06	CNA	Nurse H	None				FABB	1	1	1	1	Alcohol	1			1		2017-02-18 11:02:55	1	1	0	1	0	1	1	1	1	0	0	0	1	2	6	5	Not Observed	Not Observed	4	3
277	16002081	CC	M	Y (note below)	7	1		F	0	0	2017-02-20 08:36:04	CNA	Nurse E	None				FABB	1	1	1	0	Alcohol	1	1				2017-02-20 08:40:05	1	1	0	1	0	1	0	1	1	0	1	0	8	6	5	4	3	2	7	1
278	16002082	CC	M	Y (note below)	1	0		M	1	0	2017-02-20 09:04:32	CNA	Nurse E	None				FABB	1	1	1	0	Alcohol	1			0		2017-02-20 09:07:59	1		0	1	0	1	1	1	1	0	1	0	Not Observed	6	4	5	2	3	7	1
280	16002083	CC	Th	Y (note below)	1	10		F	1	0	2017-02-23 08:58:18	RN	Nurse O	None				FABB	1	1	1	0	Alcohol	1		1	1	0	2017-02-23 09:08:22	1		1	1	1			1	1	0	0	0	Not Observed	1	2	3	4	5	6	Not Observed
279	16002084	SZ	Th	Y (note below)	3	0		M	0	0	2017-02-23 08:45:31	CNA	Nurse G	None				FABB	1	1	1	1	Alcohol	1	1				2017-02-23 08:53:04	1	1	1	1	1	1	1	1	1	1	1	0	5	4	8	6	3	2	7	1
281	16002085	SZ	Th	Y (note below)	2	5		M	0	0	2017-02-23 13:21:57	CNA	Nurse B	None				FABB	1	1	1	1	Alcohol	1					2017-02-23 13:26:43	1	1	1	1	0	1	1	1	1	0	1	0	1	4	3	2	8	7	5	6
282	16002086	KM	F	Y (note below)	11	2		F	0	0	2017-02-24 09:39:33	CNA	Nurse H	Other				PABB	1	1	1	1	Alcohol	1			1		2017-02-24 09:52:52	1	1	0	0	0	1	1	1	1	1	1	0	1	3	4	5	6	7	2	8
283	16002087	KM	F	Y (note below)	8	0		M	0	0	2017-02-24 11:31:09	CNA	Nurse H	None				FABB	1	1	1	1	Soap/water	1	1		1		2017-02-24 11:35:03	1	1	0	1	0	1	1	1	1	0	1	0	5	2	3	1	8	7	4	6
284	16002088	KM	Su	Y (note below)	12	2		F	0	0	2017-02-26 08:49:54	CNA	Nurse B	Other				FABB	0	1	1	0	Soap/water	1			1		2017-02-26 08:50:04	1	1	0	0	0	1	1	1	1	0	1	0	7	2	1	3	6	5	4	8
285	16002089	KM	Su	Y (note below)	10	0		M	0	0	2017-02-26 09:08:06	CNA	Nurse B	None				FABB	1	1	1	1	Alcohol	1	1		1		2017-02-26 09:09:21	1	1	0	1	0	1	1	1	1	1	1	0	4	3	1	2	5	6	7	8
288	16002090	KM	F	Y (note below)	4	2		F	0	0	2017-03-03 09:32:29	CNA	Nurse P (float nurse)	RN	2017-03-03 09:32:47	2017-03-03 09:45:34	767	FABB	1	1	1	1	Soap/water	1			1		2017-03-03 09:36:04	1	1	1	1	1	0	0	1	1	0	0	0	7	4	5	3	1	2	6	8
294	16002091	KM	Su	Y (note below)	4	10		F	0	0	2017-03-12 10:48:59	CNA	Nurse B	None				FABB	1	1	1	1	Alcohol	1	1		1		2017-03-12 10:49:17	1	1	1	1	0	1	1	1	1	1	1	0	1	5	8	6	4	7	2	3
296	16002092	SZ	Su	Y (note below)	4	1		F	0	0	2017-03-12 11:55:02	CNA	Nurse B	None				FABB	1	1	1	1	Alcohol	1	1				2017-03-12 11:59:05	1	1	0	0	0			1	1	1		0	7	6	3	2	4	5	1	Not Observed
297	16002093	KM	M	Y (note below)	10	15		M	0	0	2017-03-13 09:13:36	CNA	Nurse A	RN	2017-03-13 09:24:01	2017-03-13 09:32:36	515	FABB	1	1	1	1	Alcohol	1			1		2017-03-13 09:17:21	1	1	1	1	1	1	1	1	1	1	0	0	3	4	Not Observed	5	1	2	7	6
301	16002095	SZ	Th	Y (note below)	4	9		F	0	0	2017-03-16 12:15:20	CNA	Nurse B	None				FABB	1	1	1	1	Soap/water	1					2017-03-16 12:18:22	1	1	0	1	0	1	0	1	1	1	1	0	1	2	3	6	7	8	5	4
302	16002096	KM	M	Y (note below)	10	10		F	0	0	2017-03-20 09:58:01	CNA	Nurse B	None				FABB	1	1	1	1	Alcohol	1	1				2017-03-20 09:59:44	1	1	0	1	0			1	1		0	0	3	1	Not Observed	2	4	5	7	Not Observed
310	16002097	SZ	Th	Y (note below)	1	1		M	0	0	2017-04-27 11:55:56	CNA	Nurse B	None				FABB	1	1	1	1	Alcohol	1					2017-04-27 11:58:03	1	1	1	1	1	1	1	1	1	1	1	0	7	8	3	5	2	1	4	6
287	16002100	CC	Th	Y (note below)	1	3		M	1	0	2017-03-02 10:28:33	CNA	Nurse B	Other				FABB	1	1	1	1	N	1	1		1	1	2017-03-02 10:35:37	1	1	0	1	1	1	0	1	1	1	1	0	2	1	7	3	6	5	4	8
286	16002101	CC	Th	Y (note below)	1	0		F	1	0	2017-03-02 09:06:13	CNA	Nurse E	Other				FABB	1	1	1	1	Alcohol	1	1				2017-03-02 09:08:45	1		0	1	0	1	1	1	1	1	1	0	Not Observed	1	6	3	4	5	7	2
289	16002102	CC	F	Y (note below)	2	0		F	0	0	2017-03-03 09:58:37	CNA	Nurse H	None				FABB	1	1	1	1	N	1	1				2017-03-03 10:00:26	1	1	0	1	0	1	0	1	1	1	1	1	2	6	3	4	7	8	5	1
290	16002103	CC	Sa	Y (note below)	1	15		M	1	0	2017-03-04 09:12:57	CNA	Nurse H	Other				FABB	1	1	1	1	Alcohol	1	1		0		2017-03-04 09:15:21	1	1	1	1	1	1	0	1	1	0	1	0	1	3	4	2	8	7	5	6
291	16002104	CC	M	Y (note below)	4	15		M	0	0	2017-03-06 09:34:23	CNA	Nurse B	RN	2017-03-06 09:36:58	2017-03-06 09:51:37	879	FABB	1	1	1	0	Alcohol	1	1				2017-03-06 09:38:44	1	1	0	0	0	1	0	1	1	0	1	0	4	2	1	3	5	6	7	8
298	16002105	CC	M	Y (note below)	3	10		F	0	0	2017-03-13 09:18:05	CNA	Nurse E	None				FABB	1	1	1	1	N	1	1				2017-03-13 09:22:50	1	1	0	1	0			1	1	1	0	0	1	2	4	3	6	5	Not Observed	Not Observed
299	16002106	CC	Th	Y (note below)	1	13		M	0	0	2017-03-16 08:28:02	CNA	Nurse E	RN	2017-03-16 08:33:50	2017-03-16 08:38:38	288	FABB	1	1	1	1	Alcohol	1					2017-03-16 08:32:04	1	1	1	1	1			1	1	0	0	0	1	4	3	2	Not Observed	Not Observed	5	Not Observed
300	16002107	CC	Th	Y (note below)	14	0		M	0	0	2017-03-16 09:24:48	CNA	Nurse E	None				FABB	1	1	1	0	Alcohol	1	1				2017-03-16 09:29:49	1	1	0	1	0	1	0	1	1	0	1	0	8	5	6	4	3	2	7	1
307	16002108	KM	M	Y (note below)	3	0		F	0	0	2017-03-27 11:18:02	CNA	Nurse A	None				FABB	1	1	1	1	Alcohol	1					2017-03-27 11:20:14	1	1	0	1	0	0	0	1	1	1	0	0	1	3	2	5	7	6	4	8
309	16002109	CC	W	Y (note below)	3	17		M	0	0	2017-04-26 09:49:33	CNA	Nurse A	RN	2017-04-26 09:59:32	2017-04-26 10:05:16	344	FABB	1	1	1	1	Alcohol	1	1				2017-04-26 09:52:15	1	1	0	0	0	1	0	1	1	1	1	0	1	4	3	2	6	5	7	8
293	16002110	SZ	Th	Y (note below)	8	15		M	0	0	2017-03-09 11:23:51	CNA	Nurse A	RN	2017-03-09 11:23:59	2017-03-09 11:34:38	639	FABB	1	1	1	1	Alcohol	1					2017-03-09 11:26:19	1	0	0	1	0	1	1	1	1	1	1	0	Not Observed	5	3	4	6	7	2	1
292	16002111	SZ	Th	Y (note below)	2	2		M	0	0	2017-03-09 09:49:33	CNA	Nurse A	None				FABB	1	1	1	1	Alcohol	1	1				2017-03-09 09:50:54	1	1	0	1	0				1	1	0	0	7	3	4	2	6	5	1	Not Observed
295	16002112	SZ	Su	Y (note below)	2	5		F	1	0	2017-03-12 11:13:35	CNA	Nurse A	None				FABB	1	1	1	1	Alcohol	1		0	0		2017-03-12 11:15:01	1	1	0	1	0	0	0	1	1	1	0	0	1	3	4	2	7	6	5	Not Observed
305	16002113	SZ	Su	Y (note below)	7	8		F	0	0	2017-03-26 11:22:04	CNA	Nurse A	None				FABB	1	1	1	1	Alcohol	1					2017-03-26 11:22:34	1		1	1	0	1	1		1	1	1	0	Not Observed	2	1	3	5	6	4	7
303	16002114	SZ	M	Y (note below)	7	8		F	0	0	2017-03-20 14:31:23	CNA	Nurse A	None				FABB	1	1	1	1	Alcohol	1					2017-03-20 14:33:01	1		1	1	1				1	1	0	0	Not Observed	2	4	3	Not Observed	Not Observed	1	Not Observed
304	16002115	SZ	Th	N (estimate below)	14		Under 70 yrs of age	F	0	0	2017-03-23 11:43:33	CNA	Nurse A	None				FABB	1	1	1	1	Alcohol	1	1				2017-03-23 11:46:35	1	1	0	1	0	0	0	1	1	1	1	0	3	6	5	4	8	7	2	1
306	16002116	SZ	Su	Y (note below)	4	1		F	0	0	2017-03-26 14:07:10	CNA	Nurse A	None				FABB	1	1	1	1	Alcohol	1	1				2017-03-26 14:10:46	1	1	0	1	0	1	1	1	1	1	1	0	1	4	2	3	7	6	5	8
308	16002117	SZ	M	Y (note below)	4	0		F	0	0	2017-04-24 10:07:00	CNA	Nurse A	None				FABB	1	1	1	1	Alcohol	1	1				2017-04-24 10:10:30	1	1	0	1	0	1	1	1	1	1	1	0	1	4	3	2	6	7	5	8
[truncated: 37 more columns]

## Sheet: CaseC&D
recordid	number	first_bath	unit	bath-type	duration	home_lotion	swabs_collect	1hrpre_swabs	1hrpre_neck	1hrpre_neckconc	1hrpre_af	1hrpre_afconc	1hrpre_ax	1hrpre_axconc	1hrpost_swabs	1hrpost_neck	1hrpost_neckconc	1hrpost_af	1hrpost_afconc	1hrpost_ax	1hrpost_axconc	24post_swabs	24post_neck	24post_neckconc	24post_af	24post_afconc	24post_ax	24post_axconc	a-wetcloth	b_facenonchg	c_onecloth	d_twopumps	e_cleawetclothrinse	f_nonchgentitals	g_rinesegenitals	h_avoidchgdrains	i_toweldry	j_applymedline		ten_steps	nine_steps	eigth_steps	seven_steps	six_steps	five_steps	k_complete
408	16003066	0	6	FABB	420	0	1	1	1	19.53	1	9.765	1	4.883	1	1	19.53	1	39.06	1	19.53	1	1	9.765	1	19.53	1	312.5	1	1	1	0	1	1	1	0	1	1		0	0	1	1	1	1	0
409	16003067	0	6	FABB	1980	0	1	1	1	78.125	1	78.125	1	9.765	1	1	625	1	39.06	1	9.765	0	0		0		0		1	1	1	0	1	1	1	0	0	0								1
410	16003068	0	6	FABB	480	0	1	1	1	312.5	1	19.53	1	39.06	1	1	156.25	1	156.25	1	78.125	1	1	156.25	1	39.06	1	19.53	1	1	0	0	1	0	1	0	1	0		0	0	0	0	0	1	0
411	16003069	0	6	FABB	480	1	1	1	1	19.53	1	39.06	1	39.06	1	1	0	1	9.765	1	78.125	1	1	19.53	1	4.883	1	9.765	1	1	1	1	1	1	1	0	1	0		0	0	1	1	1	1	0
413	16003070	0	6	FABB	1800	2	0	0	0		0		0		0	0		0		0		0	0		0		0		1	1	1	1	1	1	1	1	1	0		0	1	1	1	1	1	1
412	16003071	0	6	FABB	900	0	1	1	1	0	1	156.25	1	9.765	1	1	625	1	156.25	1	156.25	1	1	312.5	1	19.53	1	156.25	1	1	1	1	1	1	1	0	1	0		0	0	1	1	1	1	1
418	16003072	0	6	FABB	1260	2	1	0	0		0		0		0	0		0		0		0	0		0		0		1	1	1	1	1	1	1	1	1	0		0	1	1	1	1	1	1
415	16003073	0	6	FABB	1200	0	1	1	1	0	1	156.25	1	0	1	1	156.25	1	9.765	1	156.25	0	0		0		0		1	1	0	0	1	1	1	0	1	0								0
414	16003074	0	6	FABB	1740	0	1	1	1	78.125	1	78.125	1	78.125	1	1	19.53	1	0	1	156.25	1	1	156.25	1	156.25	1	78.125	1	1	0	1	0	1	0	0	1	0		0	0	0	0	0	1	1
416	16003075	0	6	FABB	660	1	1	1	1	19.53	1	78.125	1	78.125	1	1	78.125	1	156.25	1	156.25	1	1	19.53	1	39.06	1	39.06	1	0	1	1	1	1	1	0	1	0		0	0	0	1	1	1	0
417	16003076	0	6	FABB	1380	0	1	0	0		0		0		0	0		0		0		0	0		0		0		1	1	1	1	1	1	1	1	1	0		0	1	1	1	1	1	1
421	16003077	0	6	FABB	1140	2	1	0	0		0		0		0	0		0		0		0	0		0		0		1	1	1	1	1	1	1	1	1	0		0	1	1	1	1	1	1
419	16003078	0	6	FABB	1200	2	1	0	0		0		0		0	0		0		0		0	0		0		0		1	1	1	1	1	1	1	1	1	0		0	1	1	1	1	1	1
420	16003079	1	6	FABB	780	2	1	0	0		0		0		0	0		0		0		0	0		0		0		1	1	1	1	1	1	1	1	1	0		0	1	1	1	1	1	0
422	16003080	0	6	FABB	1320	2	1	0	0		0		0		0	0		0		0		0	0		0		0		1	1	1	1	1	1	1	1	1	0		0	1	1	1	1	1	0
423	16003081	0	6	FABB	3120	2	0	0	0		0		0		0	0		0		0		0	0		0		0		1	1	1	1	1	1	1	1	1	0		0	1	1	1	1	1	0
424	16003082	0	6	FABB	1320	2	0	0	0		0		0		0	0		0		0		0	0		0		0		1	1	1	1	1	1	1	1	1	0		0	1	1	1	1	1	1
425	16003083	1	6	FABB	420	2	0	0	0		0		0		0	0		0		0		0	0		0		0		1	1	1	1	1	1	1	1	1	0		0	1	1	1	1	1	0
426	16003084	0	6	FABB	900	2	0	0	0		0		0		0	0		0		0		0	0		0		0		1	1	1	1	1	1	1	1	1	0		0	1	1	1	1	1	1
427	16003085	0	6	FABB	87360	2	0	0	0		0		0		0	0		0		0		0	0		0		0		1	1	1	1	1	1	1	1	1	0		0	1	1	1	1	1	0
428	16003086	0	6	FABB	1200	2	0	0	0		0		0		0	0		0		0		0	0		0		0		1	1	1	1	1	1	1	1	1	0		0	1	1	1	1	1	1
429	16003087	0	6	FABB	1500	2	0	0	0		0		0		0	0		0		0		0	0		0		0		1	1	1	1	1	1	1	1	1	0		0	1	1	1	1	1	1
430	16003088	0	8	FABB	1260	2	0	0	0		0		0		0	0		0		0		0	0		0		0		1	1	1	1	1	1	1	1	1	0		0	1	1	1	1	1	1
431	16003089	1	8	PAShower	1500	2	0	0	0		0		0		0	0		0		0		0	0		0		0		1	1	1	1	2	1	2	1	1	1		0	0	1	1	1	1	1
432	16003090	0	8	FABB	960	2	0	0	0		0		0		0	0		0		0		0	0		0		0		1	1	1	1	1	1	1	1	1	1		1	1	1	1	1	1	1
433	16003091	0	8	FABB	480	2	0	0	0		0		0		0	0		0		0		0	0		0		0		1	0	0	0	0	1	1	1	1	0		0	0	0	0	0	1	0
434	16003092	0	8	FABB	600	2	0	0	0		0		0		0	0		0		0		0	0		0		0		1	1	0	0	0	0	0	1	1	0		0	0	0	0	0	0	0
435	16003093	0	8	FABB	1920	2	0	0	0		0		0		0	0		0		0		0	0		0		0		1	0	1	1	1	0	0	1	1	0		0	0	0	0	1	1	0
436	16003094	0	8	FABB	3300	2	0	0	0		0		0		0	0		0		0		0	0		0		0		1	0	1	1	1	1	1	1	1	0		0	0	1	1	1	1	0
437	16003095	0	8	FABB	660	0	1	1	1	0	1	78.125	1	0	1	1	9.765	1	19.53	1	39.06	1	1	0	1	9.765	1	0	0	0	0	0	1	0	1	0	1	0		0	0	0	0	0	0	0
438	16003096	0	8	FABB	1440	0	1	1	1	9.765	1	39.06	1	39.06	1	1	9.765	1	39.06	1	19.53	1	1	4.883	1	9.765	1	19.53	1	1	0	1	0	1	0	1	0	0		0	0	0	0	0	1	1
439	16003097	0	8	FABB	840	0	1	1	1	0	1	19.53	1	19.53	1	1	0	1	156.25	1	0	1	1	0	1	39.06	1	0	1	0	0	0	0	1	0	1	1	0		0	0	0	0	0	0	0
440	16003098	0	8	FABB	540	0	1	1	1	39.06	1	19.53	1	19.53	1	1	78.125	1	78.125	1	19.53	0	0		0		0		1	1	1	0	0	1	1	0	1	0								1
441	16003099	0	8	FABB	540	0	1	1	1	0	1	78.125	1	9.765	1	1	0	1	19.53	1	0	1	1	0	1	9.765	1	0	1	0	0	0	0	1	1	2	0	0		0	0	0	0	0	0	0
442	16003100	0	8	FABB	1020	0	0	0	0		0		0		0	0		0		0		0	0		0				1	1	1	1	1	1	1	1	1	0		0	1	1	1	1	1	1
